# Supplementary material for: In Silico Genotyping of Escherichia coli Isolates for Extraintestinal Virulence Genes by Use of Whole-Genome Sequencing Data
Source: J Clin Microbiol. 2020 Sep 22;58(10):e01269-20. doi: 10.1128/JCM.01269-20 (PMC7512150; doi:10.1128/JCM.01269-20)
Supplement: Supplemental file 1 [file JCM.01269-20-s0001.xlsx]

## Sheet: Supplementary Table 1
All virulence genes identified by VirulenceFinder in the Pathos Control Strains
Sample	cia	etpD	f17A	f17G	fanA	fim41a	gad	hra	iss	sta1	terC	traT	yfcV	aaiC	aap	aar	aatA	afaA	afaB	afaC	afaD	afaE	aggR	astA	celb	clbB	fyuA	iha	irp2	iucC	iutA	kpsE	kpsMII_K5	ompT	papA	papC	pic	sat	sepA	sitA	chuA	cnf1	focCsfaE	ibeA	iroN	kpsMII_K1	neuC	senB	sfaD
31A	0	0	1	1	0	0	1	1	1	0	1	1	0	0	0	0	0	0	0	0	0	0	0	0	0	0	1	0	1	1	1	0	0	1	1	1	0	0	0	1	0	0	0	0	0	0	0	0	0
11A	1	1	1	1	1	1	1	1	1	1	1	1	0	0	0	0	0	0	0	0	0	0	0	0	0	0	0	0	0	0	0	0	0	0	0	0	0	0	0	0	0	0	0	0	0	0	0	0	0
L31	0	0	0	0	0	0	1	0	1	0	1	1	1	0	0	0	0	0	0	0	0	0	0	0	1	0	1	0	1	1	1	0	0	1	1	0	0	1	0	1	1	0	0	0	0	0	0	0	0
J96	0	0	0	0	0	0	1	1	1	0	1	1	1	0	0	0	0	0	0	0	0	0	0	0	0	1	1	0	1	0	0	1	0	1	1	1	0	0	0	1	1	1	1	0	1	0	0	1	0
2H16	0	0	0	0	0	0	1	0	1	0	1	1	0	1	1	1	1	1	1	1	1	1	1	1	1	1	1	1	1	1	1	1	0	1	1	1	1	1	1	1	0	0	0	0	0	0	0	0	0
PM9	0	0	1	1	0	0	1	1	1	0	1	1	0	0	0	0	0	1	1	1	1	1	0	0	0	0	1	0	1	1	1	0	0	1	0	1	0	0	0	1	0	0	0	0	1	0	0	0	0
536	0	0	0	0	0	0	1	1	1	0	1	0	1	0	0	0	0	0	0	0	0	0	0	0	0	1	1	0	1	0	0	1	0	1	1	1	0	0	0	1	1	0	0	0	1	0	0	0	1
2H25	0	0	0	0	0	0	1	1	1	0	1	1	1	0	0	0	0	0	0	0	0	0	0	0	0	1	1	0	1	0	0	1	0	1	1	1	0	0	0	1	1	1	1	1	1	1	1	1	1
V27	0	0	0	0	0	0	1	0	1	0	1	0	1	0	0	0	0	0	0	0	0	0	0	0	0	1	1	1	1	1	1	1	1	1	1	1	1	1	0	1	1	0	1	0	1	0	0	0	1
K12	0	0	0	0	0	0	1	0	1	0	1	0	0	0	0	0	0	0	0	0	0	0	0	0	0	0	0	0	0	0	0	0	0	1	0	0	0	0	0	0	0	0	0	0	0	0	0	0	0
[truncated: 23 more columns]

## Sheet: Supplementary Table 2
		afaB	afaC		afaE	afaE8	agg3A	agg3B	agg3C	agg3D	agg5A	aggA	aggC	aggD	aggR	air			cba	ccI	cdtB						cif		cma			eae		espA	espB	espC	espF	espJ	espP			f17G
Sample	afaA	afaB	afaC	afaD	afaE	afaE8	agg3A	agg3B	agg3C	agg3D	agg5A	aggA	aggC	aggD	aggR	air	astA	capU	cba	ccI	cdtB	cea	celb	chuA	cia	cib	cif	clbB	cma	cnf1	cvaC	eae	eilA	espA	espB	espC	espF	espI	espJ	espP	etsC	f17G	focC	focCsfaE	focG	focI	fyuA	gad	hlyF
1007_FVEC_Fecal_ExPEC_Positive_B2	0	0	0	0	0	0	0	0	0	0	0	0	0	0	0	0	0	0	0	0	0	0	0	1	0	0	0	1	0	0	0	0	0	0	0	0	0	0	0	0	0	0	0	0	0	0	1	1	0
1012_FVEC_Fecal_ExPEC_Positive_B2	0	0	0	1	0	0	0	0	0	0	0	0	0	0	0	0	0	0	0	0	0	0	0	1	0	0	0	0	0	0	0	0	0	0	0	0	0	0	0	0	0	0	0	0	0	0	1	1	0
1020_VA1000_Blood_ExPEC_Positive_B2	0	0	0	0	0	0	0	0	0	0	0	0	0	0	0	0	0	0	0	0	0	1	1	1	0	0	0	1	0	1	0	0	0	0	0	0	0	0	0	0	0	0	0	1	1	1	1	1	0
1037_VA1000_Blood_ExPEC_Positive_B2	0	0	0	0	0	0	0	0	0	0	0	0	0	0	0	0	0	0	0	0	0	1	0	1	0	0	0	0	0	1	0	0	0	0	0	0	0	0	0	0	0	0	0	1	1	1	1	1	0
1041_VA1000_Blood_ExPEC_Positive_B2	0	0	0	0	0	0	0	0	0	0	0	0	0	0	0	0	1	0	0	0	0	0	1	1	0	0	0	1	0	1	0	0	0	0	0	0	0	0	0	0	0	0	0	0	0	0	1	1	0
1053_VA1000_Blood_ExPEC_Positive_B2	0	0	0	0	0	0	0	0	0	0	0	0	0	0	0	0	0	0	0	0	0	1	0	1	0	0	0	1	0	1	0	0	0	0	0	0	0	0	0	0	0	0	1	0	0	0	1	1	0
1072_FVEC_Fecal_ExPEC_Positive_B2	0	0	0	0	0	0	0	0	0	0	0	0	0	0	0	0	0	0	0	0	0	0	0	1	1	0	0	1	0	0	1	0	0	0	0	0	0	0	0	0	1	0	0	0	0	0	1	1	1
1092_VA1000_Blood_ExPEC_Positive_D	0	0	0	0	0	0	0	0	0	0	0	0	0	0	0	0	0	1	0	0	0	1	1	1	0	0	0	1	0	1	0	0	1	0	0	0	0	0	0	0	0	0	0	0	0	0	1	1	0
1093_FVEC_Fecal_ExPEC_Positive_B2	0	0	0	0	0	0	0	0	0	0	0	0	0	0	0	0	0	0	0	0	0	0	0	1	0	0	0	0	0	0	0	0	0	0	0	0	0	0	0	0	0	0	0	0	0	0	1	1	0
1095_FVEC_Fecal_ExPEC_Positive_B2	0	0	0	0	0	0	0	0	0	0	0	0	0	0	0	0	0	0	0	0	0	0	0	1	0	0	0	0	0	0	0	0	0	0	0	0	0	0	0	0	0	0	0	0	0	0	1	1	0
11_Pyelo_Urine_ExPEC_Positive_D	0	0	0	0	0	0	0	0	0	0	0	0	0	0	0	0	0	0	0	0	0	0	0	1	0	0	0	0	0	0	0	0	1	0	0	0	0	0	0	0	0	0	0	0	0	0	1	1	0
1119_VA1000_Blood_ExPEC_Positive_D	0	0	0	0	0	0	0	0	0	0	0	0	0	0	0	0	0	0	0	0	0	1	0	1	0	0	0	0	0	0	0	0	1	0	0	0	0	0	0	0	0	0	0	0	0	0	1	1	0
112_PUTI_Urine_ExPEC_Positive_B2	0	0	0	0	0	0	0	0	0	0	0	0	0	0	0	0	0	0	0	0	0	1	0	1	0	0	0	1	0	1	0	0	0	0	0	0	0	0	0	0	0	0	0	0	0	0	1	1	0
1123_VA1000_Blood_ExPEC_Positive_B2	0	0	0	1	0	0	0	0	0	0	0	0	0	0	0	0	0	0	0	0	0	0	0	1	0	0	0	0	0	0	0	0	0	0	0	0	0	0	0	0	0	0	0	0	0	0	1	1	0
1126_VA1000_Blood_ExPEC_Positive_B2	0	0	0	0	0	0	0	0	0	0	0	0	0	0	0	0	0	0	0	0	0	0	0	1	0	0	0	1	0	0	0	0	0	0	0	0	0	0	0	0	0	0	0	0	0	0	1	1	0
1135_VA1000_Blood_ExPEC_Positive_B2	0	0	0	0	0	0	0	0	0	0	0	0	0	0	0	0	0	1	0	0	0	1	1	1	0	0	0	1	0	1	0	0	0	0	0	0	0	0	0	0	0	0	0	1	1	1	1	1	0
1136_VA1000_Blood_ExPEC_Positive_B2	0	0	0	0	0	0	0	0	0	0	0	0	0	0	0	0	0	0	0	0	0	1	1	1	0	0	0	1	0	0	0	0	0	0	0	0	0	0	0	0	0	0	0	1	1	1	1	1	0
1144_FVEC_Fecal_ExPEC_Positive_B2	0	0	0	0	0	0	0	0	0	0	0	0	0	0	0	0	0	0	0	0	0	0	0	1	0	0	0	1	0	1	0	0	0	0	0	0	0	0	0	0	0	0	0	1	0	0	1	1	0
1147_FVEC_Fecal_ExPEC_Positive_B2	1	1	1	1	1	0	0	0	0	0	0	0	0	0	0	0	0	0	0	0	0	0	0	1	0	0	0	0	0	0	0	0	0	0	0	0	0	0	0	0	0	0	0	0	0	0	1	1	0
115_PUTI_Urine_ExPEC_Positive_B2	0	0	0	0	0	0	0	0	0	0	0	0	0	0	0	0	0	0	0	1	0	1	0	1	0	0	0	1	1	1	1	0	0	0	0	0	0	0	0	0	0	0	0	1	1	1	1	1	1
1151_VA1000_Blood_ExPEC_Positive_B2	0	0	0	0	0	0	0	0	0	0	0	0	0	0	0	0	0	0	0	0	0	0	0	1	0	0	0	1	0	1	0	0	0	0	0	0	0	0	0	0	0	0	0	1	0	0	1	1	0
1153_VA1000_Blood_ExPEC_Positive_B2	0	0	0	0	0	0	0	0	0	0	0	0	0	0	0	0	1	0	0	0	0	0	0	1	0	0	0	1	0	1	0	0	0	0	0	0	0	0	0	0	0	0	0	0	0	0	1	1	0
116_Pyelo_Urine_ExPEC_Positive_B2	1	1	1	1	1	0	0	0	0	0	0	0	0	0	0	0	0	0	0	0	0	0	0	1	0	0	0	1	0	0	0	0	0	0	0	0	0	0	0	0	0	0	0	1	0	1	1	1	0
1162_FVEC_Fecal_ExPEC_Positive_B2	0	0	0	0	0	0	0	0	0	0	0	0	0	0	0	0	0	0	0	0	0	1	0	1	0	0	0	1	0	1	0	0	0	0	0	0	0	0	0	0	0	0	0	1	1	1	1	1	0
118_PUTI_Urine_ExPEC_Positive_B2	0	0	0	1	0	0	0	0	0	0	0	0	0	0	0	0	0	0	0	0	0	1	0	1	0	0	0	1	0	1	0	0	0	0	0	0	0	0	0	0	0	0	0	1	1	1	1	1	0
1185_VA1000_Blood_ExPEC_Positive_B2	0	0	0	0	0	0	0	0	0	0	0	0	0	0	0	0	0	0	0	0	0	1	0	1	0	0	0	1	0	0	0	0	0	0	0	0	0	0	0	0	0	0	0	1	1	1	1	1	0
1187_VA1000_Blood_ExPEC_Positive_C	1	1	1	1	0	1	0	0	0	0	0	0	0	0	0	0	1	0	0	0	0	0	0	0	0	0	0	0	0	0	1	0	0	0	0	0	0	0	0	0	1	0	0	0	0	0	1	1	1
122_FVEC_SAPP_Fecal_ExPEC_Positive_B2	1	0	0	0	0	0	0	0	0	0	0	0	0	0	0	0	0	0	0	1	0	1	0	1	0	0	0	1	0	0	0	0	0	0	0	0	0	0	0	0	0	0	0	0	0	0	1	1	0
1223_VA1000_Blood_ExPEC_Positive_B2	0	0	0	0	0	0	0	0	0	0	0	0	0	0	0	0	0	0	0	0	0	1	0	1	0	0	0	1	0	1	0	0	0	0	0	0	0	0	0	0	0	0	0	1	1	1	1	1	0
1234_FVEC_SAPP_Fecal_ExPEC_Positive_B2	0	0	0	1	0	0	0	0	0	0	0	0	0	0	0	0	0	0	0	0	0	1	0	1	0	0	0	1	0	1	0	0	0	0	0	0	0	0	0	0	0	0	0	0	0	0	1	1	0
1252_VA1000_Blood_ExPEC_Positive_D	0	0	0	0	0	0	0	0	0	0	0	0	0	0	0	1	0	0	0	0	0	0	0	1	0	0	0	0	0	0	0	0	1	0	0	0	0	0	0	0	0	0	0	0	0	0	1	1	0
1279_VA1000_Blood_ExPEC_Positive_B2	0	0	0	0	0	0	0	0	0	0	0	0	0	0	0	0	0	0	0	0	0	1	0	1	1	0	0	1	0	0	1	0	0	0	0	0	0	0	0	0	1	0	0	0	0	0	1	1	1
1287_VA1000_Blood_ExPEC_Positive_B2	1	1	1	1	0	0	0	1	1	1	1	0	0	0	1	0	0	0	0	0	0	0	0	1	0	0	0	0	0	1	0	0	0	0	0	0	0	0	0	0	0	0	0	0	0	0	1	1	0
1288_FVEC_SAPP_Fecal_ExPEC_Positive_B2	0	0	0	0	0	0	0	0	0	0	0	0	0	0	0	0	0	0	0	0	0	1	0	1	0	0	0	1	0	1	0	0	0	0	0	0	0	0	0	0	0	0	1	1	0	0	1	1	0
1291_VA1000_Blood_ExPEC_Positive_B2	1	1	1	1	1	0	0	0	0	0	0	0	0	0	0	0	0	0	0	0	0	1	0	1	0	0	0	1	0	1	0	0	0	0	0	0	0	0	0	0	0	0	0	1	1	1	1	1	0
1302_FVEC_SAPP_Fecal_ExPEC_Positive_D	0	0	0	0	0	0	0	0	0	0	0	0	0	0	0	1	0	0	0	0	0	0	0	1	0	0	0	0	0	0	0	0	1	0	0	0	0	0	0	0	0	0	0	0	0	0	1	1	0
1308_VA1000_Blood_ExPEC_Positive_B2	0	0	0	0	0	0	0	0	0	0	0	0	0	0	0	0	0	0	0	0	0	1	0	1	0	0	0	0	0	0	0	0	1	0	0	0	0	0	0	0	0	0	0	0	0	0	1	1	0
134_Pyelo_Urine_ExPEC_Positive_B2	0	0	0	0	0	0	0	0	0	0	0	0	0	0	0	0	0	0	0	0	0	1	0	1	0	0	0	1	0	1	0	0	0	0	0	0	0	0	0	0	0	0	0	1	1	1	1	1	0
136_Pyelo_Urine_ExPEC_Positive_B2	0	0	0	0	0	0	0	0	0	0	0	0	0	0	0	0	0	0	0	0	0	1	0	1	0	0	0	1	0	0	0	0	0	0	0	0	0	0	0	0	0	0	0	0	0	0	1	1	0
139_Pyelo_Urine_ExPEC_Positive_B2	1	1	1	1	1	0	0	0	0	0	0	0	0	0	0	0	0	0	0	1	0	1	0	1	0	0	0	1	0	0	0	0	0	0	0	0	0	0	0	0	0	0	0	0	0	0	1	1	0
142_PUTI_Urine_ExPEC_Positive_B2	1	0	1	1	0	0	0	0	0	0	0	0	0	0	0	0	0	0	0	1	0	1	0	1	0	0	0	1	0	1	0	0	0	0	0	0	0	0	0	0	0	0	0	1	0	0	1	1	0
146_Pyelo_Urine_ExPEC_Positive_D	1	0	0	0	0	0	0	0	0	0	0	0	0	0	0	1	0	0	0	0	0	0	0	1	0	0	0	0	0	0	0	0	1	0	0	0	0	0	0	0	0	0	0	0	0	0	1	1	0
153_PUTI_Urine_ExPEC_Positive_D	0	0	0	1	0	0	0	0	0	0	0	0	0	0	0	1	0	0	0	0	0	0	0	1	0	0	0	1	0	1	0	0	1	0	0	0	0	0	0	0	0	0	0	0	0	1	1	1	0
158_Pyelo_Urine_ExPEC_Positive_B2	0	0	0	0	0	0	0	0	0	0	0	0	0	0	0	0	0	0	0	1	0	1	0	1	0	0	0	1	0	1	0	0	0	0	0	0	0	0	0	0	0	0	1	1	1	1	1	1	0
16_PUTI_Urine_ExPEC_Positive_F	1	1	1	1	1	0	0	0	0	0	0	0	0	0	0	1	0	1	0	1	0	1	0	1	1	1	0	1	0	1	0	0	1	0	0	0	0	0	0	0	0	0	0	1	1	1	1	1	0
162_FVEC_SAPP_Fecal_ExPEC_Positive_B2	0	0	0	0	0	0	0	0	0	0	0	0	0	0	0	0	0	0	0	0	0	1	0	1	0	0	0	1	0	1	0	0	0	0	0	0	0	0	0	0	0	0	0	1	1	1	1	1	0
170_Pyelo_Urine_ExPEC_Positive_B2	0	0	0	0	0	0	0	0	0	0	0	0	0	0	0	0	0	0	1	0	0	1	0	1	0	0	0	1	1	1	0	0	0	0	0	0	0	0	0	0	0	0	1	1	1	1	1	1	0
19_FVEC_SAPP_Fecal_ExPEC_Positive_B2	0	0	0	1	0	0	0	0	0	0	0	0	0	0	0	0	0	0	0	0	0	1	0	1	0	0	0	1	0	1	0	0	0	0	0	0	0	0	0	0	0	0	0	0	0	0	1	1	0
19_Pyelo_Urine_ExPEC_Positive_B2	0	0	0	1	0	0	0	0	0	0	0	0	0	0	0	0	0	1	0	0	0	1	0	1	0	0	0	1	0	0	0	0	0	0	0	0	0	0	0	0	0	0	1	0	0	0	1	1	0
198_Pyelo_Urine_ExPEC_Positive_D	0	0	0	0	0	0	0	0	0	0	0	0	0	0	0	1	0	0	0	0	0	1	0	1	0	0	0	0	0	0	0	0	1	0	0	0	0	0	0	0	0	0	0	0	0	0	1	1	0
20_PUTI_Urine_ExPEC_Positive_B2	0	0	0	0	0	0	0	0	0	0	0	0	0	0	0	0	0	0	0	0	0	1	0	1	0	0	0	1	0	1	0	0	0	0	0	0	0	0	0	0	0	0	0	1	0	0	1	1	0
216_PUTI_Urine_ExPEC_Positive_D	0	0	0	0	0	0	0	0	0	0	0	0	0	0	0	1	0	0	0	0	0	0	0	1	0	0	0	0	0	0	0	0	1	0	0	0	0	0	0	0	0	0	0	0	0	0	1	1	0
217_PUTI_Urine_ExPEC_Positive_B2	1	1	1	1	1	0	0	0	0	0	0	0	0	0	0	0	0	0	0	0	0	0	0	1	0	0	0	1	0	0	0	0	0	0	0	0	0	0	0	0	0	0	0	0	0	0	1	1	0
23_PUTI_Urine_ExPEC_Positive_B2	1	1	1	1	1	0	0	0	0	0	0	0	0	0	0	0	0	0	0	0	0	0	0	1	0	0	0	1	0	0	0	0	0	0	0	0	0	0	0	0	0	0	0	0	0	0	1	1	0
233_FVEC_Fecal_ExPEC_Positive_B2	0	0	0	0	0	0	0	0	0	0	0	0	0	0	0	0	0	0	0	0	0	0	0	1	1	0	0	1	0	1	0	0	0	0	0	0	0	0	0	0	0	0	0	1	0	0	1	1	0
235_FVEC_SAPP_Fecal_ExPEC_Positive_B2	0	0	0	0	0	0	0	0	0	0	0	0	0	0	0	0	0	0	0	0	0	0	0	1	0	0	0	1	0	0	0	0	0	0	0	0	0	0	0	0	0	0	0	0	0	0	1	1	0
235_PUTI_Urine_ExPEC_Positive_B2	1	1	1	1	0	0	0	0	0	0	0	0	0	0	0	0	0	0	0	0	0	1	0	1	0	0	0	0	0	0	0	0	0	0	0	0	0	0	0	0	0	0	0	0	0	0	1	1	0
236_PUTI_Urine_ExPEC_Positive_D	1	0	1	1	0	0	0	0	0	0	0	0	0	0	0	0	0	0	0	0	0	0	0	1	0	0	0	0	0	0	0	0	1	0	0	0	0	0	0	0	0	0	0	0	0	0	1	1	0
237_PUTI_Urine_ExPEC_Positive_B2	0	0	0	0	0	0	0	0	0	0	0	0	0	0	0	0	0	0	0	0	0	0	0	1	0	0	0	1	0	1	0	0	0	0	0	0	0	0	0	0	0	0	0	1	0	0	1	1	0
249_PUTI_Urine_ExPEC_Positive_B2	0	0	0	0	0	0	0	0	0	0	0	0	0	0	0	0	0	0	0	0	0	0	0	1	0	0	0	1	0	1	0	0	0	0	0	0	0	0	0	0	0	0	0	0	0	0	1	1	0
257_PUTI_Urine_ExPEC_Positive_B2	0	0	0	1	0	0	0	0	0	0	0	0	0	0	0	0	0	0	0	0	0	1	0	1	0	0	0	1	0	1	0	0	0	0	0	0	0	0	0	0	0	0	1	1	0	0	1	1	0
258_PUTI_Urine_ExPEC_Positive_B2	0	0	0	0	0	0	0	0	0	0	0	0	0	0	0	0	0	0	0	0	0	0	1	1	0	0	0	1	0	1	0	0	0	0	0	0	0	0	0	0	0	0	0	0	0	0	1	1	0
259_PUTI_Urine_ExPEC_Positive_B2	0	0	0	0	0	0	0	0	0	0	0	0	0	0	0	0	0	0	0	0	0	1	0	1	1	0	0	1	0	1	0	0	0	0	0	0	0	0	0	0	0	0	0	1	0	0	1	1	0
267_FVEC_Fecal_ExPEC_Positive_B2	0	0	0	1	0	0	0	0	0	0	0	0	0	0	0	0	0	0	0	0	0	0	0	1	0	0	0	1	0	0	0	0	0	0	0	0	0	0	0	0	0	0	0	0	0	0	1	1	0
268_PUTI_Urine_ExPEC_Positive_B2	0	0	0	0	0	0	0	0	0	0	0	0	0	0	0	0	0	0	0	0	0	0	0	1	0	0	0	1	0	1	0	0	0	0	0	0	0	0	0	0	0	0	1	1	1	1	1	1	0
27_Pyelo_Urine_ExPEC_Positive_B2	0	0	0	0	0	0	0	0	0	0	0	0	0	0	0	0	0	0	0	1	0	1	0	1	0	0	0	1	0	1	0	0	0	0	0	0	0	0	0	0	0	0	0	1	1	1	1	1	0
274_FVEC_SAPP_Fecal_ExPEC_Positive_B2	0	0	0	0	0	0	0	0	0	0	0	0	0	0	0	0	0	0	0	0	0	1	1	1	0	0	0	1	0	0	0	0	0	0	0	0	0	0	0	0	0	0	0	1	1	1	1	1	0
275_FVEC_Fecal_ExPEC_Positive_B2	0	0	0	0	0	0	0	0	0	0	0	0	0	0	0	0	0	0	0	0	0	0	0	1	0	0	0	1	0	0	0	0	0	0	0	0	0	0	0	0	0	0	0	0	0	0	1	1	0
285_FVEC_SAPP_Fecal_ExPEC_Positive_B2	0	0	0	0	0	0	0	0	0	0	0	0	0	0	0	0	1	0	0	0	0	0	0	1	0	0	0	1	0	0	0	0	0	0	0	0	0	0	0	0	0	0	0	0	0	0	1	1	0
287_PUTI_Urine_ExPEC_Positive_B2	1	1	1	1	0	0	0	0	0	0	0	0	0	0	0	0	0	0	0	0	0	0	0	1	0	0	0	0	0	0	0	0	0	0	0	0	0	0	0	0	0	0	0	0	0	0	1	1	0
2H17_BUTI_Blood_ExPEC_positive_D	0	0	0	0	0	0	0	0	0	0	0	0	0	0	0	0	0	0	0	0	0	0	0	1	0	0	0	0	0	0	0	0	1	0	0	0	0	0	0	0	0	0	0	0	0	0	1	1	0
2H18_BUTI_Blood_ExPEC_positive_B2	0	0	0	0	0	0	0	0	0	0	0	0	0	0	0	0	0	0	0	0	0	0	0	1	0	0	0	1	0	0	0	0	0	0	0	0	0	0	0	0	0	0	0	0	0	0	1	1	0
2H19_BUTI_Blood_ExPEC_positive_B2	0	0	0	0	0	0	0	0	0	0	0	0	0	0	0	0	0	0	0	0	0	0	0	1	0	0	0	0	0	0	0	0	0	0	0	0	0	0	0	0	0	0	0	0	0	0	1	1	0
2H21_BUTI_Blood_ExPEC_positive_B2	1	1	1	1	1	0	0	0	0	0	0	0	0	0	0	0	0	0	0	0	0	0	0	1	0	0	0	0	0	0	0	0	0	0	0	0	0	0	0	0	0	0	0	0	0	0	1	1	0
2H24_BUTI_Blood_ExPEC_positive_B2	0	0	0	0	0	0	0	0	0	0	0	0	0	0	0	0	0	0	0	0	0	0	1	1	0	0	0	1	0	0	0	0	0	0	0	0	0	0	0	0	0	0	0	0	0	0	1	1	0
2H4_BUTI_Blood_ExPEC_positive_B2	0	0	0	0	0	0	0	0	0	0	0	0	0	0	0	0	0	0	0	0	0	0	0	1	0	0	0	1	0	0	0	0	0	0	0	0	0	0	0	0	0	0	0	0	0	0	1	1	0
2P6_BUTI_Blood_ExPEC_positive_B2	0	0	0	0	0	0	0	0	0	0	0	0	0	0	0	0	0	0	0	0	0	0	1	1	1	0	0	1	0	0	1	0	0	0	0	0	0	0	0	0	1	0	0	0	0	0	1	1	1
2P9_BUTI_Blood_ExPEC_positive_D	0	0	0	0	0	0	0	0	0	0	0	0	0	0	0	0	0	0	0	0	0	0	0	1	0	0	0	0	0	0	0	0	1	0	0	0	0	0	0	0	0	0	0	0	0	0	1	1	0
3_FVEC_SAPP_Fecal_ExPEC_Positive_D	0	0	0	0	0	0	0	0	0	0	0	0	0	0	0	1	0	0	0	0	0	0	0	1	0	0	0	1	0	1	0	0	1	0	0	0	0	0	0	0	0	0	0	1	0	0	1	1	0
305_PUTI_Fecal_ExPEC_Positive_B2	0	0	0	0	0	0	0	0	0	0	0	0	0	0	0	1	0	0	0	0	0	0	0	1	0	0	0	1	0	0	0	0	1	0	0	0	0	0	0	0	0	0	0	1	0	0	1	1	0
31_PUTI_Urine_ExPEC_Positive_B2	0	0	0	0	0	0	0	0	0	0	0	0	0	0	0	0	0	0	0	0	0	1	0	1	0	0	0	0	1	0	1	0	0	0	0	0	0	0	0	0	1	0	0	0	0	0	1	1	1
342_PUTI_Fecal_ExPEC_Positive_B2	0	0	0	0	0	0	0	0	0	0	0	0	0	0	0	0	0	0	0	0	0	0	0	1	0	0	0	1	0	1	0	0	0	0	0	0	0	0	0	0	0	0	0	1	0	0	1	1	0
345_PUTI_Fecal_ExPEC_Positive_A	0	0	0	0	0	0	0	0	0	0	0	0	0	0	0	0	0	0	0	0	0	0	0	0	0	0	0	0	0	0	0	0	0	0	0	0	0	0	0	0	0	0	0	0	0	0	1	1	0
37_Pyelo_Urine_ExPEC_Positive_B2	1	1	1	1	1	0	0	0	0	0	0	0	0	0	0	0	0	0	0	0	0	0	0	1	0	0	0	1	0	0	0	0	0	0	0	0	0	0	0	0	0	0	0	0	0	0	1	1	0
371_PUTI_Fecal_ExPEC_Positive_B2	0	0	0	0	0	0	0	0	0	0	0	0	0	0	0	0	0	0	0	0	0	0	0	1	0	0	0	1	0	0	0	0	0	0	0	0	0	0	0	0	0	0	0	0	0	0	1	1	0
373_PUTI_Fecal_ExPEC_Positive_B2	0	0	0	0	0	0	0	0	0	0	0	0	0	0	0	0	0	0	0	0	0	0	0	1	0	0	0	1	0	0	0	0	0	0	0	0	0	0	0	0	0	0	0	0	0	0	1	1	0
374_PUTI_Fecal_ExPEC_Positive_D	0	0	0	0	0	0	0	0	0	0	0	0	0	0	0	0	0	0	0	0	0	0	0	1	1	0	0	0	0	0	0	0	1	0	0	0	0	0	0	0	0	0	0	0	0	0	1	1	0
1111_VA1000_Blood_ExPEC_Positive_B2	0	0	0	0	0	0	0	0	0	0	0	0	0	0	0	0	0	0	0	0	0	0	1	1	0	0	0	0	0	0	0	0	0	0	0	0	0	0	0	0	0	0	0	0	0	0	1	1	0
376_PUTI_Fecal_ExPEC_Positive_D	0	0	0	0	0	0	0	0	0	0	0	0	0	0	0	1	0	1	0	0	0	1	0	1	1	1	0	1	0	0	0	0	1	0	0	0	0	0	0	0	0	0	1	0	1	0	1	1	0
382_PUTI_Fecal_ExPEC_Positive_B2	0	0	0	0	0	0	0	0	0	0	0	0	0	0	0	0	0	1	0	0	0	1	0	1	0	0	0	0	0	1	0	0	0	0	0	0	0	0	0	0	0	0	0	0	1	0	1	1	0
384_PUTI_Fecal_ExPEC_Positive_B2	0	0	0	0	0	0	0	0	0	0	0	0	0	0	0	0	0	0	0	1	0	1	0	1	1	0	0	1	0	0	1	0	0	0	0	0	0	0	0	0	1	0	0	0	0	0	1	1	1
388_PUTI_Fecal_ExPEC_Positive_B2	0	0	0	0	0	0	0	0	0	0	0	0	0	0	0	0	0	0	0	0	0	1	0	1	0	0	0	1	0	1	1	0	0	0	0	0	0	0	0	0	1	0	0	0	0	0	1	1	1
391_PUTI_Fecal_ExPEC_Positive_B2	0	0	0	0	0	0	0	0	0	0	0	0	0	0	0	0	0	0	0	1	0	1	0	1	1	1	0	1	0	1	0	0	0	0	0	0	0	0	0	0	0	0	0	1	0	1	1	1	0
393_PUTI_Fecal_ExPEC_Positive_B2	0	0	0	0	0	0	0	0	0	0	0	0	0	0	0	0	0	0	0	0	0	1	0	1	1	1	0	1	0	1	0	0	0	0	0	0	0	0	0	0	0	0	0	1	0	1	1	1	0
397_PUTI_Fecal_ExPEC_Positive_B2	1	0	0	0	0	0	0	0	0	0	0	0	0	0	0	0	0	0	0	1	0	1	0	1	0	0	0	1	0	1	0	0	0	0	0	0	0	0	0	0	0	0	0	0	0	0	1	1	0
4_PUTI_Urine_ExPEC_Positive_B2	1	0	0	1	1	0	0	0	0	0	0	0	0	0	0	0	0	0	0	1	0	1	0	1	0	0	0	1	0	1	0	0	0	0	0	0	0	0	0	0	0	0	1	0	0	0	1	1	0
405_PUTI_Fecal_ExPEC_Positive_F	0	0	0	0	0	0	0	0	0	0	0	0	0	0	0	0	0	1	0	0	0	1	0	1	1	1	0	0	0	0	0	0	1	0	0	0	0	0	0	0	0	0	0	0	0	0	1	1	0
408_PUTI_Fecal_ExPEC_Positive_B2	1	0	1	1	1	0	0	0	0	0	0	0	0	0	0	0	0	0	0	1	0	1	0	1	0	0	0	1	0	0	0	0	0	0	0	0	0	0	0	0	0	0	0	0	0	0	1	1	0
41_Pyelo_Urine_ExPEC_Positive_B2	0	0	0	1	0	0	0	0	0	0	0	0	0	0	0	0	0	0	0	0	0	1	0	1	0	0	0	1	0	0	0	0	0	0	0	0	0	0	0	0	0	0	0	1	1	1	1	1	0
417_FVEC_SAPP_Fecal_ExPEC_Positive_B2	0	0	0	0	0	0	0	0	0	0	0	0	0	0	0	0	0	0	0	0	0	0	0	1	0	0	0	1	0	0	0	0	0	0	0	0	0	0	0	0	0	0	0	0	0	0	1	1	0
417_PUTI_Fecal_ExPEC_Positive_B2	0	0	0	0	0	0	0	0	0	0	0	0	0	0	0	0	0	0	1	0	0	1	0	1	0	0	0	1	1	1	0	0	0	0	0	0	0	0	0	0	0	0	0	0	0	0	1	1	0
421_FVEC_SAPP_Fecal_ExPEC_Positive_B2	1	1	1	1	0	0	0	0	0	0	0	0	0	0	0	0	0	0	0	0	0	1	1	1	0	0	0	0	0	0	0	0	0	0	0	0	0	0	0	0	0	0	0	0	0	0	1	1	0
133_Pyelo_Urine_ExPEC_Positive_F	0	0	0	0	0	0	0	0	0	0	0	0	0	0	0	0	0	0	0	0	0	0	0	0	0	0	0	0	0	0	0	0	1	0	0	0	0	0	0	0	0	0	0	0	0	0	1	1	0
43_Pyelo_Urine_ExPEC_Positive_B2	0	0	0	1	0	0	0	0	0	0	0	0	0	0	0	0	0	0	0	0	0	0	0	1	0	0	0	1	0	0	0	0	0	0	0	0	0	0	0	0	0	0	0	0	0	0	1	1	0
430_PUTI_Fecal_ExPEC_Positive_B2	0	0	0	0	0	0	0	0	0	0	0	0	0	0	0	0	0	0	0	0	0	1	0	1	0	0	0	1	0	1	0	0	0	0	0	0	0	0	0	0	0	0	0	0	1	0	1	1	0
452_PUTI_Fecal_ExPEC_Positive_B2	0	0	0	0	0	0	0	0	0	0	0	0	0	0	0	0	0	0	0	0	0	0	1	1	0	0	0	0	0	0	0	0	0	0	0	0	0	0	0	0	0	0	0	0	0	0	0	1	0
453_PUTI_Fecal_ExPEC_Positive_B2	0	0	0	0	0	0	0	0	0	0	0	0	0	0	0	0	0	0	0	0	0	1	0	1	0	0	0	1	0	1	0	0	0	0	0	0	0	0	0	0	0	0	0	1	1	1	1	1	0
455_PUTI_Fecal_ExPEC_Positive_B2	0	0	0	1	0	0	0	0	0	0	0	0	0	0	0	0	0	0	0	0	0	1	0	1	0	0	0	1	0	0	0	0	0	0	0	0	0	0	0	0	0	0	0	0	0	0	1	1	0
463_FVEC_Fecal_ExPEC_Positive_A	1	1	1	1	0	0	0	0	0	0	0	0	0	0	0	0	0	0	0	0	0	1	0	0	1	0	0	0	1	0	0	0	0	0	0	0	0	0	0	0	0	0	0	0	0	0	1	1	0
465_FVEC_Fecal_ExPEC_Positive_B2	0	0	0	1	0	0	0	0	0	0	0	0	0	0	0	0	0	0	0	0	0	0	0	1	0	0	0	1	0	1	0	0	0	0	0	0	0	0	0	0	0	0	1	0	0	1	1	1	0
474_FVEC_Fecal_ExPEC_Positive_B2	0	0	0	0	0	0	0	0	0	0	0	0	0	0	0	0	0	0	0	0	0	0	0	1	1	0	0	1	0	0	1	0	0	0	0	0	0	0	0	0	1	0	0	0	0	0	1	1	1
479_FVEC_SAPP_Fecal_ExPEC_Positive_D	0	0	0	0	0	0	0	0	0	0	0	0	0	0	0	1	0	0	0	0	0	0	0	1	0	0	0	0	0	0	0	0	1	0	0	0	0	0	0	0	0	0	0	0	0	0	0	1	0
492_PUTI_Fecal_ExPEC_Positive_B2	0	0	0	0	0	0	0	0	0	0	0	0	0	0	0	0	0	0	0	0	0	0	0	1	0	0	0	1	0	1	0	0	0	0	0	0	0	0	0	0	0	0	0	1	0	0	1	1	0
139_PUTI_Urine_ExPEC_Positive_B2	0	0	0	0	0	0	0	0	0	0	0	0	0	0	0	0	0	0	0	0	0	0	0	1	0	0	0	0	0	0	0	0	0	0	0	0	0	0	0	0	1	0	0	0	0	0	1	1	0
497_FVEC_SAPP_Fecal_ExPEC_Positive_B2	0	0	0	0	0	0	0	0	0	0	0	0	0	0	0	0	0	0	0	0	0	0	0	1	0	0	0	1	0	1	0	0	0	0	0	0	0	0	0	0	0	0	0	0	0	0	1	1	0
52_Pyelo_Urine_ExPEC_Positive_B2	0	0	0	0	0	0	0	0	0	0	0	0	0	0	0	0	0	0	0	0	0	1	1	1	0	0	0	1	0	1	1	0	0	0	0	0	0	0	0	0	0	0	0	1	1	1	1	1	0
541_FVEC_SAPP_Fecal_ExPEC_Positive_D	0	0	0	0	0	0	0	0	0	0	0	0	0	0	0	1	0	0	0	0	0	0	0	1	0	0	0	0	0	0	0	0	1	0	0	0	0	0	0	0	0	0	0	0	0	0	0	1	0
577_FVEC_Fecal_ExPEC_Positive_B2	0	0	0	0	0	0	0	0	0	0	0	0	0	0	0	0	0	0	0	0	0	0	0	1	0	0	0	0	0	0	0	0	0	0	0	0	0	0	0	0	0	0	0	0	0	0	1	1	0
62_PUTI_Urine_ExPEC_Positive_D	0	0	0	0	0	0	0	0	0	0	0	0	0	0	0	1	0	0	0	0	0	0	0	1	1	0	0	0	0	0	0	0	1	0	0	0	0	0	0	0	0	0	0	0	0	0	1	1	0
635_FVEC_Fecal_ExPEC_Positive_B2	0	0	0	0	0	0	0	0	0	0	0	0	0	0	0	0	0	0	0	0	0	1	0	1	1	0	0	1	0	0	0	0	0	0	0	0	0	0	0	0	1	0	0	0	0	0	1	1	1
64_Pyelo_Urine_ExPEC_Positive_B2	0	0	0	0	0	0	0	0	0	0	0	0	0	0	0	0	0	0	0	0	0	0	0	1	0	0	0	1	0	1	0	0	0	0	0	0	0	0	0	0	0	0	0	0	0	0	1	1	0
370_PUTI_Fecal_ExPEC_Positive_B1	0	0	0	0	0	0	0	0	0	0	0	0	0	0	0	0	0	0	0	0	0	0	0	0	0	0	0	0	0	0	0	0	0	0	0	0	0	0	0	0	0	0	0	0	0	0	1	1	0
740_FVEC_Fecal_ExPEC_Positive_B2	0	0	0	0	0	0	0	0	0	0	0	0	0	0	0	0	0	0	0	0	0	1	0	1	0	0	0	1	0	1	0	0	0	0	0	0	0	0	0	0	0	0	0	1	0	0	1	1	0
749_FVEC_Fecal_ExPEC_Positive_B2	0	0	0	1	0	0	0	0	0	0	0	0	0	0	0	0	0	0	0	0	0	1	0	1	0	0	0	1	0	0	0	0	0	0	0	0	0	0	0	0	0	0	1	0	0	0	1	1	0
77_Pyelo_Urine_ExPEC_Positive_B2	1	0	1	1	0	0	0	0	0	0	0	0	0	0	0	0	0	0	0	0	0	0	0	1	0	0	0	0	0	0	0	0	0	0	0	0	0	0	0	0	0	0	0	0	0	0	1	1	0
828_FVEC_SAPP_Fecal_ExPEC_Positive_B2	0	0	0	0	0	0	0	0	0	0	0	0	0	0	0	0	0	0	0	0	0	0	0	1	0	0	0	1	0	0	0	0	0	0	0	0	0	0	0	0	0	0	0	0	0	0	1	1	0
855_FVEC_SAPP_Fecal_ExPEC_Positive_B2	0	0	0	0	0	0	0	0	0	0	0	0	0	0	0	0	0	0	0	0	0	0	0	1	0	0	0	1	0	1	0	0	0	0	0	0	0	0	0	0	0	0	0	0	0	0	1	1	0
88_FVEC_SAPP_Fecal_ExPEC_Positive_F	0	0	0	0	0	0	0	0	0	0	0	0	0	0	0	1	0	1	0	0	0	1	0	1	0	0	0	0	0	0	0	0	1	0	0	0	0	0	0	0	0	0	0	0	0	0	1	1	0
89_Pyelo_Urine_ExPEC_Positive_D	1	0	1	1	0	0	0	0	0	0	0	0	0	0	0	1	0	0	0	0	0	0	0	1	0	0	0	0	0	0	0	0	1	0	0	0	0	0	0	0	0	0	0	0	0	0	1	1	0
94_Pyelo_Urine_ExPEC_Positive_B2	0	0	0	0	0	0	0	0	0	0	0	0	0	0	0	0	0	0	0	0	0	0	0	1	0	0	0	1	0	1	0	0	0	0	0	0	0	0	0	0	0	0	0	1	1	1	1	1	0
940_FVEC_Fecal_ExPEC_Positive_B2	1	0	1	1	1	0	0	0	0	0	0	0	0	0	0	0	0	0	0	0	0	0	0	1	0	0	0	1	0	0	0	0	0	0	0	0	0	0	0	0	0	0	0	0	0	0	1	1	0
375_PUTI_Fecal_ExPEC_Positive_A	0	0	0	0	0	0	0	0	0	0	0	0	0	0	0	0	0	0	0	0	0	1	0	0	0	0	0	0	0	0	0	0	0	0	0	0	0	0	0	0	0	0	0	0	0	0	0	1	0
966_FVEC_Fecal_ExPEC_Positive_B2	0	0	0	1	0	0	0	0	0	0	0	0	0	0	0	0	0	0	0	0	0	0	0	1	0	0	0	1	0	0	0	0	0	0	0	0	0	0	0	0	0	0	0	0	0	0	1	1	0
97_Pyelo_Urine_ExPEC_Positive_B2	0	0	0	0	0	0	0	0	0	0	0	0	0	0	0	0	0	0	0	0	0	1	0	1	0	0	0	1	0	1	0	0	0	0	0	0	0	0	0	0	0	0	0	1	1	1	1	1	0
984_FVEC_SAPP_Fecal_ExPEC_Positive_D	0	0	0	0	0	0	0	0	0	0	0	0	0	0	0	1	0	0	0	0	0	0	0	1	0	0	0	0	0	0	0	0	1	0	0	0	0	0	0	0	0	0	0	0	0	0	1	1	0
995_FVEC_SAPP_Fecal_ExPEC_Positive_B2	0	0	0	0	0	0	0	0	0	0	0	0	0	0	0	0	0	0	0	0	0	0	0	1	0	0	0	0	0	0	1	0	0	0	0	0	0	0	0	0	0	0	0	0	0	0	1	1	0
H1_BUTI_Blood_ExPEC_positive_B2	0	0	0	0	0	0	0	0	0	0	0	0	0	0	0	0	0	0	0	0	0	0	0	1	0	0	0	1	0	0	0	0	0	0	0	0	0	0	0	0	0	0	0	0	0	0	1	1	0
H15_BUTI_Blood_ExPEC_positive_B2	0	0	0	0	0	0	0	0	0	0	0	0	0	0	0	0	0	0	0	0	0	0	0	1	1	0	0	1	0	0	1	0	0	0	0	0	0	0	0	0	1	0	0	0	0	0	1	1	1
H16_BUTI_Blood_ExPEC_positive_B2	0	0	0	0	0	0	0	0	0	0	0	0	0	0	0	0	0	0	0	0	0	0	0	1	0	0	0	1	0	0	0	0	0	0	0	0	0	0	0	0	0	0	0	0	0	0	1	1	0
H17_BUTI_Blood_ExPEC_positive_B2	0	0	0	0	0	0	0	0	0	0	0	0	0	0	0	0	0	0	0	0	0	0	0	1	0	0	0	0	0	0	0	0	0	0	0	0	0	0	0	0	0	0	0	0	0	0	1	1	0
H18_BUTI_Blood_ExPEC_positive_F	0	0	0	0	0	0	0	0	0	0	0	0	0	0	0	1	0	0	0	0	0	0	0	1	0	0	0	0	0	0	0	0	1	0	0	0	0	0	0	0	0	0	0	0	0	0	1	1	0
H19_BUTI_Blood_ExPEC_positive_B2	0	0	0	0	0	0	0	0	0	0	0	0	0	0	0	0	1	0	0	0	0	1	0	1	0	0	0	1	0	1	0	0	0	0	0	0	0	0	0	0	0	0	0	1	1	1	1	1	0
H2_BUTI_Blood_ExPEC_positive_F	1	0	1	1	1	0	0	0	0	0	0	0	0	0	0	1	0	0	0	0	0	0	0	1	0	0	0	0	0	0	0	0	1	0	0	0	0	0	0	0	0	0	0	0	0	0	1	1	0
H25_BUTI_Blood_ExPEC_positive_B2	0	0	0	0	0	0	0	0	0	0	0	0	0	0	0	0	0	0	0	0	0	0	0	1	0	0	0	1	0	0	0	0	0	0	0	0	0	0	0	0	0	0	0	0	0	0	1	1	0
H26_BUTI_Blood_ExPEC_positive_B2	0	0	0	0	0	0	0	0	0	0	0	0	0	0	0	0	0	0	0	0	0	1	0	1	0	0	0	1	0	0	0	0	0	0	0	0	0	0	0	0	0	0	0	1	1	1	1	1	0
H27_BUTI_Blood_ExPEC_positive_C	1	1	1	1	0	1	0	0	0	0	0	0	0	0	0	0	0	0	0	0	0	0	0	0	0	0	0	0	0	0	0	0	0	0	0	0	0	0	0	0	0	0	0	0	0	0	1	1	0
H3_BUTI_Blood_ExPEC_positive_B2	0	0	0	0	0	0	0	0	0	0	0	0	0	0	0	0	0	0	0	0	0	0	0	1	0	0	0	1	0	0	0	0	0	0	0	0	0	0	0	0	0	0	0	0	0	0	1	1	0
H35_BUTI_Blood_ExPEC_positive_B2	0	0	0	0	0	0	0	0	0	0	0	0	0	0	0	0	0	0	0	0	0	0	0	1	0	0	0	1	0	0	0	0	0	0	0	0	0	0	0	0	0	0	0	0	0	0	1	1	0
H38_BUTI_Blood_ExPEC_positive_B2	0	0	0	0	0	0	0	0	0	0	0	0	0	0	0	0	0	0	0	0	0	0	0	1	0	0	0	1	0	0	0	0	0	0	0	0	0	0	0	0	0	0	0	0	0	0	1	1	0
H5_BUTI_Blood_ExPEC_positive_B2	0	0	0	0	0	0	0	0	0	0	0	0	0	0	0	0	0	0	0	0	0	1	0	1	0	0	0	1	0	0	0	0	0	0	0	0	0	0	0	0	0	0	1	0	1	0	1	1	0
H7_BUTI_Blood_ExPEC_positive_B2	0	0	0	1	0	0	0	0	0	0	0	0	0	0	0	0	1	0	0	0	0	0	0	1	0	0	0	0	0	0	0	0	0	0	0	0	0	0	0	0	0	0	0	0	0	0	1	1	0
H8_BUTI_Blood_ExPEC_positive_A	0	0	0	1	0	0	0	0	0	0	0	1	1	1	1	0	1	0	0	0	0	0	0	0	0	0	0	1	0	0	0	0	0	0	0	0	0	0	0	0	0	0	0	0	0	0	1	1	0
H9_BUTI_Blood_ExPEC_positive_B2	0	0	0	1	0	0	0	0	0	0	0	0	0	0	0	0	0	0	0	0	0	0	0	1	0	0	0	0	0	0	0	0	0	0	0	0	0	0	0	0	0	0	0	0	0	0	1	1	0
PM2_BUTI_Blood_ExPEC_positive_B2	0	0	0	0	0	0	0	0	0	0	0	0	0	0	0	0	0	0	1	0	0	0	0	1	0	0	0	1	1	1	0	0	0	0	0	0	0	0	0	0	0	0	1	1	1	0	1	1	0
PM3_BUTI_Blood_ExPEC_positive_B2	1	0	1	1	1	0	0	0	0	0	0	0	0	0	0	0	0	0	0	0	0	0	0	1	0	0	0	1	0	0	0	0	0	0	0	0	0	0	0	0	0	0	0	0	0	0	1	1	0
PM4_BUTI_Blood_ExPEC_positive_B2	0	0	0	0	0	0	0	0	0	0	0	0	0	0	0	0	0	0	0	0	0	1	0	1	0	0	0	1	0	0	0	0	0	0	0	0	0	0	0	0	0	0	0	1	1	1	1	1	0
PM5_BUTI_Blood_ExPEC_positive_B2	0	0	0	0	0	0	0	0	0	0	0	0	0	0	0	0	0	0	0	0	0	1	0	1	0	0	0	1	0	0	0	0	0	0	0	0	0	0	0	0	0	0	0	1	1	1	1	1	0
PM6_BUTI_Blood_ExPEC_positive_B2	0	0	0	0	0	0	0	0	0	0	0	0	0	0	0	0	0	0	0	0	0	0	0	1	1	0	0	1	0	0	1	0	0	0	0	0	0	0	0	0	1	0	0	0	0	0	1	1	1
PM7_BUTI_Blood_ExPEC_positive_F	0	0	0	0	0	0	0	0	0	0	0	0	0	0	0	1	0	1	0	0	0	1	0	1	0	0	0	0	0	0	1	0	1	0	0	0	0	0	0	0	0	0	0	0	0	0	1	1	0
PM8_BUTI_Blood_ExPEC_positive_B2	0	0	0	1	0	0	0	0	0	0	0	0	0	0	0	0	0	1	0	0	0	1	0	1	0	0	0	1	0	0	0	0	0	0	0	0	0	0	0	0	0	0	1	0	0	0	1	1	0
U3_BUTI_Blood_ExPEC_positive_B2	0	0	0	1	0	0	0	0	0	0	0	0	0	0	0	0	0	0	0	0	0	1	0	1	0	0	0	1	0	0	0	0	0	0	0	0	0	0	0	0	0	0	0	1	1	1	1	1	0
U4_BUTI_Blood_ExPEC_positive_B2	0	0	0	1	0	0	0	0	0	0	0	0	0	0	0	0	0	0	0	0	0	0	0	1	0	0	0	0	0	0	0	0	0	0	0	0	0	0	0	0	0	0	0	0	0	0	1	1	0
U5_BUTI_Blood_ExPEC_positive_B2	0	0	0	0	0	0	0	0	0	0	0	0	0	0	0	0	0	0	0	0	0	1	0	1	0	0	0	1	0	1	0	0	0	0	0	0	0	0	0	0	0	0	1	0	0	0	1	1	0
U6_BUTI_Blood_ExPEC_positive_C	1	1	1	1	0	1	0	0	0	0	0	0	0	0	0	0	0	0	0	0	0	0	0	0	1	0	0	0	0	0	1	0	0	0	0	0	0	0	0	0	1	0	0	0	0	0	1	1	1
U7_BUTI_Blood_ExPEC_positive_B2	0	0	0	0	0	0	0	0	0	0	0	0	0	0	0	0	0	0	1	0	0	0	0	1	0	0	0	1	1	1	0	0	0	0	0	0	0	0	0	0	0	0	0	0	0	0	1	1	0
V1_BUTI_Blood_ExPEC_positive_B2	0	0	0	0	0	0	0	0	0	0	0	0	0	0	0	0	0	0	0	0	0	1	0	1	0	0	0	1	0	0	0	0	0	0	0	0	0	0	0	0	0	0	0	1	1	1	1	1	0
964_FVEC_Fecal_ExPEC_Positive_B2	0	0	0	0	0	0	0	0	0	0	0	0	0	0	0	0	0	0	0	0	0	1	0	1	0	0	1	0	0	0	0	0	0	1	0	1	1	0	0	0	0	0	0	0	0	0	0	1	0
V14_BUTI_Blood_ExPEC_positive_D	0	0	0	0	0	0	0	0	0	0	0	0	0	0	0	0	0	0	0	0	0	0	0	1	0	0	0	0	0	0	0	0	1	0	0	0	0	0	0	0	0	0	0	0	0	0	1	1	0
V15_BUTI_Blood_ExPEC_positive_B2	0	0	0	0	0	0	0	0	0	0	0	0	0	0	0	0	0	0	0	0	0	0	0	1	1	0	0	1	0	0	1	0	0	0	0	0	0	0	0	0	1	0	0	0	0	0	1	1	1
V16_BUTI_Blood_ExPEC_positive_B2	0	0	0	1	0	0	0	0	0	0	0	0	0	0	0	0	0	0	0	0	0	1	0	1	0	0	0	1	0	0	0	0	0	0	0	0	0	0	0	0	0	0	0	1	1	1	1	1	0
V19_BUTI_Blood_ExPEC_positive_B2	0	0	0	0	0	0	0	0	0	0	0	0	0	0	0	0	0	0	0	0	0	1	0	1	0	0	0	1	0	1	0	0	0	0	0	0	0	0	0	0	0	0	0	1	1	1	1	1	0
V20_BUTI_Blood_ExPEC_positive_F	0	0	0	0	0	0	0	0	0	0	0	0	0	0	0	1	0	1	0	0	0	0	0	1	0	0	0	0	0	0	0	0	1	0	0	0	0	0	0	0	0	0	0	0	0	0	1	1	0
V21_BUTI_Blood_ExPEC_positive_B2	0	0	0	0	0	0	0	0	0	0	0	0	0	0	0	0	0	0	0	0	0	0	0	1	0	0	0	1	0	0	0	0	0	0	0	0	0	0	0	0	0	0	0	0	0	0	1	1	0
V22_BUTI_Blood_ExPEC_positive_B2	0	0	0	0	0	0	0	0	0	0	0	0	0	0	0	0	0	0	0	0	0	1	0	1	0	0	0	1	0	1	0	0	0	0	0	0	0	0	0	0	0	0	0	1	1	1	1	1	0
V23_BUTI_Blood_ExPEC_positive_B2	0	0	0	0	0	0	0	0	0	0	0	0	0	0	0	0	0	0	0	0	0	0	0	1	0	0	0	1	0	0	0	0	0	0	0	0	0	0	0	0	0	0	0	0	0	0	1	1	0
V24_BUTI_Blood_ExPEC_positive_B2	0	0	0	0	0	0	0	0	0	0	0	0	0	0	0	0	0	0	0	0	0	0	0	1	0	0	0	1	0	0	0	0	0	0	0	0	0	0	0	0	0	0	0	0	0	0	1	1	0
V26_BUTI_Blood_ExPEC_positive_C	0	0	0	0	0	0	0	0	0	0	0	0	0	0	0	0	0	0	0	0	0	0	0	0	0	0	0	0	0	0	1	0	0	0	0	0	0	0	0	0	1	0	0	0	0	0	1	1	1
V29_BUTI_Blood_ExPEC_positive_F	0	0	0	0	0	0	0	0	0	0	0	0	0	0	0	1	0	1	0	0	0	0	0	1	0	0	0	0	0	0	0	0	1	0	0	0	0	0	0	0	0	0	0	0	0	0	1	1	0
V3_BUTI_Blood_ExPEC_positive_B2	0	0	0	0	0	0	0	0	0	0	0	0	0	0	0	0	0	0	0	0	0	0	0	1	0	0	0	1	0	0	0	0	0	0	0	0	0	0	0	0	0	0	0	0	0	0	1	1	0
V31_BUTI_Blood_ExPEC_positive_B2	0	0	0	0	0	0	0	0	0	0	0	0	0	0	0	0	0	0	0	0	0	1	1	1	0	0	0	1	0	1	0	0	0	0	0	0	0	0	0	0	0	0	1	1	0	0	1	1	0
V32_BUTI_Blood_ExPEC_positive_D	0	0	0	1	0	0	1	0	1	1	0	0	0	0	1	0	0	0	0	0	0	0	0	1	0	0	0	0	0	1	0	0	1	0	0	0	0	0	0	0	0	0	0	0	0	0	1	1	0
V5_BUTI_Blood_ExPEC_positive_B2	0	0	0	0	0	0	0	0	0	0	0	0	0	0	0	0	0	0	0	0	0	0	0	1	0	0	0	1	0	0	0	0	0	0	0	0	0	0	0	0	0	0	0	0	0	0	1	1	0
V6_BUTI_Blood_ExPEC_positive_B2	0	0	0	0	0	0	0	0	0	0	0	0	0	0	0	0	0	0	0	0	0	1	0	1	0	0	0	1	0	1	0	0	0	0	0	0	0	0	0	0	0	0	0	1	1	1	1	1	0
V7_BUTI_Blood_ExPEC_positive_B2	0	0	0	0	0	0	0	0	0	0	0	0	0	0	0	0	0	0	0	0	0	0	0	1	0	0	0	1	0	1	0	0	0	0	0	0	0	0	0	0	0	0	0	0	0	0	1	1	0
V8_BUTI_Blood_ExPEC_positive_B2	0	0	0	0	0	0	0	0	0	0	0	0	0	0	0	0	0	0	0	0	0	0	0	1	0	0	0	1	0	0	0	0	0	0	0	0	0	0	0	0	0	0	0	0	0	0	1	1	0
1017_VA1000_Blood_ExPEC_Negative_D	0	0	0	0	0	0	0	0	0	0	0	0	0	0	0	0	0	0	0	0	0	0	1	1	0	0	0	0	0	0	0	0	1	0	0	0	0	0	0	0	0	0	0	0	0	0	0	1	0
102_PUTI_Urine_ExPEC_Negative_D	0	0	0	0	0	0	0	0	0	0	0	0	0	0	0	0	0	0	0	0	0	0	0	1	0	0	0	0	0	0	0	0	1	0	0	0	0	0	0	0	0	0	0	0	0	0	0	1	0
1024_VA1000_Blood_ExPEC_Negative_A	0	0	0	0	0	0	0	0	0	0	0	0	0	0	0	0	0	0	0	0	0	0	1	1	0	0	0	0	0	0	0	0	0	0	0	0	0	0	0	0	0	0	0	0	0	0	0	1	0
105_PUTI_Urine_ExPEC_Negative_A	0	0	0	0	0	0	0	0	0	0	0	0	0	0	0	0	0	0	0	0	0	0	0	0	0	0	0	0	0	0	0	0	0	0	0	0	0	1	0	0	0	0	0	0	0	0	0	1	0
1067_FVEC_Fecal_ExPEC_Negative_B1	0	0	0	0	0	0	0	0	0	0	0	0	0	0	0	0	0	0	0	0	0	0	0	0	1	0	0	0	0	0	0	0	0	0	0	0	0	0	0	0	0	0	0	0	0	0	0	1	0
1108_FVEC_SAPP_Fecal_ExPEC_Negative_D	0	0	0	0	0	0	0	0	0	0	0	0	0	0	0	0	0	0	0	0	0	0	0	1	1	1	0	0	0	0	0	0	1	0	0	0	0	0	0	0	0	0	0	0	0	0	0	1	0
1631_FVEC_Fecal_ExPEC_negative_B1	1	1	1	1	0	1	0	0	0	0	0	0	0	0	0	0	0	0	0	0	0	0	0	0	0	0	0	0	0	0	0	0	0	0	0	0	0	0	0	1	0	0	0	0	0	0	0	1	0
1129_VA1000_Blood_ExPEC_Negative_D	0	0	0	1	0	0	0	0	0	0	0	0	0	0	0	0	0	0	0	0	0	0	0	1	0	0	0	0	0	0	0	0	1	0	0	0	0	0	0	0	0	0	0	0	0	0	1	1	0
114_Pyelo_Urine_ExPEC_Negative_B2	0	0	0	0	0	0	0	0	0	0	0	0	0	0	0	0	0	0	0	0	0	0	0	1	0	0	0	0	0	0	0	0	0	0	0	0	0	0	0	0	0	0	0	0	0	0	1	1	0
1165_VA1000_Blood_ExPEC_Negative_A	0	0	0	0	0	0	0	0	0	0	0	0	0	0	0	0	0	0	0	0	0	0	0	0	0	0	0	0	0	0	0	0	0	0	0	0	0	0	0	0	0	0	0	0	0	0	0	1	0
1171_VA1000_Blood_ExPEC_Negative_C	0	0	0	0	0	0	0	0	0	0	0	0	0	0	0	0	0	0	1	0	0	0	0	0	1	0	0	0	1	0	0	0	0	0	0	0	0	0	0	0	0	0	0	0	0	0	1	1	0
1210_VA1000_Blood_ExPEC_Negative_B1	0	0	0	0	0	0	0	0	0	0	0	0	0	0	0	0	0	0	0	0	0	1	0	1	0	0	0	1	0	1	0	0	1	0	0	0	0	0	0	0	0	0	0	1	1	1	1	1	0
1225_VA1000_Blood_ExPEC_Negative_A	0	0	0	0	0	0	0	0	0	0	0	0	0	0	0	0	0	0	0	0	0	0	0	1	0	0	0	0	0	0	0	0	1	0	0	0	0	0	0	0	0	0	0	0	0	0	0	1	0
124_PUTI_Urine_ExPEC_Negative_B1	0	0	0	0	0	0	0	0	0	0	0	0	0	0	0	0	0	0	0	0	0	0	0	0	0	0	0	0	0	0	0	0	0	0	0	0	0	0	0	0	0	0	0	0	0	0	0	1	0
1269_VA1000_Blood_ExPEC_Negative_A	0	0	0	0	0	0	0	0	0	0	0	0	0	0	0	0	0	0	0	0	0	0	1	0	0	0	0	0	0	0	0	0	0	0	0	0	0	0	0	0	0	0	0	0	0	0	0	1	0
127_Pyelo_Urine_ExPEC_Negative_A	0	0	0	0	0	0	0	0	0	0	0	0	0	0	0	0	0	0	0	0	0	1	0	0	1	0	0	0	0	0	0	0	0	0	0	0	0	0	0	0	0	0	0	0	0	0	0	1	0
1271_FVEC_Fecal_ExPEC_negative_D	0	0	0	0	0	0	0	0	0	0	0	0	0	0	0	0	0	0	0	0	0	0	0	1	0	0	0	0	0	0	0	0	1	0	0	0	0	0	0	0	0	0	0	0	0	0	0	1	0
1298_VA1001_Blood_ExPEC_Negative_B1	0	0	0	0	0	0	0	0	0	0	0	0	0	0	0	0	0	0	0	0	0	0	1	0	0	0	0	0	0	0	0	0	0	0	0	0	0	0	0	0	0	0	0	0	0	0	0	1	0
184_Pyelo_Urine_ExPEC_negative_Fecal_D	0	0	0	0	0	0	0	0	0	0	0	0	0	0	0	0	0	0	0	0	0	0	0	1	0	0	0	0	0	0	0	0	1	0	0	0	0	0	0	0	0	0	0	0	0	0	0	1	0
269_PUTI_Urine_ExPEC_Negative_B2	0	0	0	0	0	0	0	0	0	0	0	0	0	0	0	0	0	0	0	0	0	1	0	1	0	0	0	0	0	0	1	0	0	0	0	0	0	0	0	0	0	0	0	0	0	0	1	1	0
143_PUTI_Urine_ExPEC_Negative_Undefined	0	0	0	0	0	0	0	0	0	0	0	0	0	0	0	0	0	1	0	0	0	0	0	0	0	0	0	0	0	0	0	0	1	0	0	0	0	0	0	0	0	0	0	0	0	0	0	0	0
1468_FVEC_Fecal_ExPEC_negative_B1	0	0	0	0	0	0	0	0	0	0	0	0	0	0	0	0	0	0	0	0	0	0	0	0	0	0	0	0	0	0	0	0	0	0	0	0	0	0	0	0	0	0	1	0	1	0	0	1	0
148_PUTI_Urine_ExPEC_Negative_D	0	0	0	0	0	0	0	0	0	0	0	0	0	0	0	0	0	1	0	0	0	0	0	1	0	0	0	0	0	0	0	0	1	0	0	0	0	0	0	0	0	0	0	0	0	0	0	1	0
149_Pyelo_Urine_ExPEC_Negative_B2	0	0	0	0	0	0	0	0	0	0	0	0	0	0	0	0	0	0	0	0	0	0	0	1	0	0	0	0	0	0	0	0	0	0	0	0	0	0	0	0	0	0	0	0	0	0	1	1	0
151_Pyelo_Urine_ExPEC_negative_Fecal_D	0	0	0	0	0	0	0	0	0	0	0	0	0	0	0	0	0	0	0	0	0	0	0	0	0	0	0	0	0	0	0	0	1	0	0	0	0	0	0	0	0	0	0	0	0	0	0	1	0
1523_FVEC_Fecal_ExPEC_negative_B1	0	0	0	0	0	0	0	0	0	0	0	0	0	0	0	0	0	0	0	0	0	0	0	0	0	0	0	0	0	0	0	0	0	0	0	0	0	0	0	0	0	0	0	0	0	0	0	1	0
1524_PUTI_Fecal_ExPEC_Negative_D	0	0	0	0	0	0	0	0	0	0	0	0	0	0	0	0	0	0	0	0	0	0	0	0	0	0	0	0	0	0	0	0	1	0	0	0	0	0	0	0	0	0	0	0	0	0	0	0	0
1537_FVEC_SAPP_Fecal_ExPEC_Negative_A	0	0	0	0	0	0	0	0	0	0	0	0	0	0	0	0	0	0	0	0	0	0	0	0	1	1	0	0	0	0	0	0	0	0	0	0	0	0	0	0	0	0	0	0	0	0	0	1	0
156_PUTI_Urine_ExPEC_Negative_B1	0	0	0	0	0	0	0	0	0	0	0	0	0	0	0	0	0	0	1	0	0	0	0	0	0	0	0	0	1	0	0	0	0	0	0	0	0	0	0	0	0	0	0	0	0	0	0	1	0
16_Pyelo_Urine_ExPEC_Negative_C	0	0	0	0	0	0	0	0	0	0	0	0	0	0	0	0	0	0	0	0	0	0	0	0	0	0	0	0	0	0	0	0	0	0	0	0	0	0	0	0	0	0	0	0	0	0	0	1	0
1617_FVEC_Fecal_ExPEC_negative_A	0	0	0	0	0	0	0	0	0	0	0	0	0	0	0	0	0	0	0	0	0	0	0	0	0	0	0	0	0	0	0	0	0	0	0	0	0	0	0	0	0	0	0	0	0	0	0	1	0
163_PUTI_Urine_ExPEC_Negative_A	0	0	0	0	0	0	0	0	0	0	0	0	0	0	0	0	0	1	0	0	0	0	0	0	0	0	0	0	0	0	0	0	0	0	0	0	0	0	0	0	0	0	0	0	0	0	0	1	0
336_PUTI_Fecal_ExPEC_Negative_B2	0	0	0	0	0	0	0	0	0	0	0	0	0	0	0	0	0	0	0	0	0	0	1	1	0	0	0	0	1	0	1	0	0	0	0	0	0	0	0	0	0	0	0	0	0	0	1	1	0
166_PUTI_Urine_ExPEC_Negative_A	0	0	0	0	0	0	0	0	0	0	0	0	0	0	0	0	0	1	0	0	0	0	0	0	0	0	0	0	0	0	0	0	0	0	0	0	0	0	0	0	0	0	0	0	0	0	0	1	0
1670_FVEC_Fecal_ExPEC_negative_A	0	0	0	0	0	0	0	0	0	0	0	0	0	0	0	0	0	0	0	0	0	0	0	0	0	0	0	0	0	0	0	0	0	0	0	0	0	0	0	0	0	0	0	0	0	0	0	1	0
169_PUTI_Urine_ExPEC_Negative_A	0	0	0	0	0	0	0	0	0	0	0	0	0	0	0	0	0	0	0	0	0	0	0	0	0	0	0	0	0	0	0	0	0	0	0	0	0	0	0	0	0	0	0	0	0	0	0	1	0
173_PUTI_Urine_ExPEC_Negative_E	0	0	0	0	0	0	0	0	0	0	0	0	0	0	0	0	0	0	0	0	0	0	0	1	0	0	0	0	0	0	0	0	1	0	0	0	0	0	0	0	0	0	0	0	0	0	0	1	0
175_Pyelo_Urine_ExPEC_Negative_A	0	0	0	0	0	0	0	0	0	0	0	0	0	0	0	0	0	0	0	0	0	0	0	0	0	0	0	0	0	0	0	0	0	0	0	0	0	0	0	0	0	0	0	0	0	0	0	1	0
177_Pyelo_Urine_ExPEC_Negative_B2	0	0	0	0	0	0	0	0	0	0	0	0	0	0	0	1	0	0	0	0	0	1	0	1	0	0	0	0	0	0	0	0	1	0	0	0	0	0	0	0	0	0	0	0	0	0	1	1	0
183_Pyelo_Urine_ExPEC_Negative_B1	0	0	0	0	0	0	0	0	0	0	0	0	0	0	0	0	0	0	0	0	0	0	0	0	0	0	0	0	0	0	0	0	0	0	0	0	0	0	0	0	0	0	0	0	0	0	0	1	0
421_PUTI_Fecal_ExPEC_Negative_Undefined	0	0	0	0	0	0	0	0	0	0	0	0	0	0	0	0	0	0	0	0	0	0	0	0	0	0	0	0	0	0	0	0	0	0	0	0	0	0	0	0	0	0	0	0	0	0	0	0	0
191_Pyelo_Urine_ExPEC_Negative_B2	0	0	0	0	0	0	0	0	0	0	0	0	0	0	0	0	0	0	0	0	0	0	0	1	0	0	0	1	0	0	0	0	0	0	0	0	0	0	0	0	0	0	0	0	0	0	1	1	0
196_Pyelo_Urine_ExPEC_Negative_A	0	0	0	0	0	0	0	0	0	0	0	0	0	0	0	0	0	0	0	0	0	0	0	0	0	0	0	0	0	0	0	0	0	0	0	0	0	0	0	0	0	0	0	0	0	0	0	1	0
211_FVEC_SAPP_Fecal_ExPEC_Negative_B2	0	0	0	0	0	0	0	0	0	0	0	0	0	0	0	0	0	0	0	0	0	0	0	1	0	0	0	0	0	0	0	0	0	0	0	0	0	0	0	0	0	0	0	0	0	0	1	1	0
220_FVEC_SAPP_Fecal_ExPEC_Negative_B2	0	0	0	0	0	0	0	0	0	0	0	0	0	0	0	0	0	0	0	0	0	0	0	1	0	0	0	1	0	0	0	0	0	0	0	0	0	0	0	0	0	0	0	0	0	0	1	1	0
25_Pyelo_Urine_ExPEC_Negative_B1	0	0	0	0	0	0	0	0	0	0	0	0	0	0	0	0	0	0	0	0	0	0	0	0	0	0	0	0	0	0	0	0	0	0	0	0	0	0	0	0	0	0	0	0	0	0	0	1	0
260_FVEC_Fecal_ExPEC_negative_B2	0	0	0	0	0	0	0	0	0	0	0	0	0	0	0	0	0	0	0	1	0	0	0	1	0	0	0	0	0	0	0	0	0	0	0	0	0	0	0	0	0	0	0	0	0	0	1	1	0
495_PUTI_Fecal_ExPEC_Negative_Undefined	0	0	0	0	0	0	0	0	0	0	0	0	0	0	0	0	0	0	0	0	0	0	0	0	1	0	0	0	0	0	0	0	1	0	0	0	0	0	0	0	0	0	0	0	0	0	0	0	0
272_FVEC_Fecal_ExPEC_Negative_D	0	0	0	0	0	0	0	0	0	0	0	0	0	0	0	0	0	0	0	0	0	0	0	1	0	0	0	0	0	0	0	0	1	0	0	0	0	0	0	0	0	0	0	0	0	0	0	1	0
276_PUTI_Urine_ExPEC_Negative_B2	0	0	0	0	0	0	0	0	0	0	0	0	0	0	0	0	0	0	0	0	0	0	0	1	1	0	0	0	0	0	0	0	0	0	0	0	0	0	0	0	1	0	0	0	0	0	1	1	1
288_PUTI_Urine_ExPEC_Negative_A	0	0	0	0	0	0	0	0	0	0	0	0	0	0	0	0	0	0	0	0	0	0	0	0	0	0	0	0	0	0	0	1	0	1	1	0	1	0	0	0	0	0	0	0	0	0	0	1	0
302_PUTI_Fecal_ExPEC_Negative_B1	0	0	0	0	0	0	0	0	0	0	0	0	0	0	0	0	0	0	0	0	0	0	0	0	0	0	0	0	0	0	0	0	0	0	0	0	0	0	0	0	0	0	0	0	0	0	0	1	0
308_PUTI_Fecal_ExPEC_Negative_B1	0	0	0	0	0	0	0	0	0	0	0	0	0	0	0	0	0	0	0	0	1	0	0	0	0	0	0	0	0	0	0	0	0	0	0	0	0	0	0	0	0	1	0	0	0	0	0	1	0
311_PUTI_Fecal_ExPEC_Negative_B1	0	0	0	0	0	0	0	0	0	0	0	0	0	0	0	0	0	0	0	0	0	0	0	0	0	0	0	0	0	0	0	0	0	0	0	0	0	0	0	0	0	0	0	0	0	0	0	1	0
699_FVEC_Fecal_ExPEC_Negative_B2	0	0	0	0	0	0	0	0	0	0	0	0	0	0	0	0	0	0	0	0	0	1	0	1	0	0	0	0	0	0	0	0	0	0	0	0	0	0	0	0	0	0	0	1	1	1	1	1	0
347_FVEC_Fecal_ExPEC_negative_A	0	0	0	0	0	0	0	0	0	0	0	0	0	0	0	0	0	0	0	0	0	0	0	0	0	0	0	0	0	0	0	0	0	0	0	0	0	0	0	0	0	0	0	0	0	0	0	1	0
357_FVEC_Fecal_ExPEC_negative_D	0	0	0	0	0	0	0	0	0	0	0	0	0	0	0	1	0	0	0	0	0	0	0	1	0	0	0	0	0	0	0	0	1	0	0	0	0	0	0	0	0	0	0	0	0	0	0	1	0
358_FVEC_Fecal_ExPEC_Negative_B1	0	0	0	0	0	0	0	0	0	0	0	0	0	0	0	0	0	1	0	0	0	0	0	0	0	0	0	0	0	0	0	0	0	0	0	0	0	0	0	0	0	0	0	0	0	0	0	1	0
36_Pyelo_Urine_ExPEC_Negative_B2	0	0	0	0	0	0	0	0	0	0	0	0	0	0	0	0	0	0	0	0	0	0	0	1	0	0	0	0	0	0	0	0	0	0	0	0	0	0	0	0	0	0	0	0	0	0	1	1	0
360_PUTI_Urine_ExPEC_Negative_A	0	0	0	0	0	0	0	0	0	0	0	0	0	0	0	0	0	0	0	0	0	0	0	0	1	1	0	0	0	0	0	0	0	0	0	0	0	0	0	0	0	0	0	0	0	0	0	1	0
366_PUTI_Fecal_ExPEC_Negative_B2	0	0	0	0	0	0	0	0	0	0	0	0	0	0	0	0	0	0	0	0	0	0	1	1	0	0	0	0	1	0	1	0	0	0	0	0	0	0	0	0	0	0	0	0	0	0	1	1	0
V10_BUTI_Blood_ExPEC_negative_D	1	1	1	1	0	1	0	0	0	0	0	0	0	0	0	1	0	0	0	0	0	0	0	1	0	0	0	0	0	0	0	0	1	0	0	0	0	0	0	0	0	0	0	0	0	0	0	1	0
377_PUTI_Fecal_ExPEC_Negative_B1	0	0	0	0	0	0	0	0	0	0	0	0	0	0	0	0	0	0	0	0	0	0	0	1	0	0	0	0	0	0	0	0	0	0	0	0	0	0	0	0	0	0	0	0	0	0	1	1	0
379_PUTI_Fecal_ExPEC_Negative_B2	0	0	0	0	0	0	0	0	0	0	0	0	0	0	0	0	0	0	1	0	0	0	0	1	0	0	0	0	0	0	0	0	0	0	0	0	0	0	0	0	0	0	0	0	0	0	1	1	0
38_Pyelo_Urine_ExPEC_Negative_D	0	0	0	0	0	0	0	0	0	0	0	0	0	0	0	0	0	0	0	0	0	0	0	1	0	0	0	0	0	0	0	0	1	0	0	0	0	0	0	0	0	0	0	0	0	0	1	1	0
386_PUTI_Fecal_ExPEC_Negative_D	0	0	0	0	0	0	0	0	0	0	0	0	0	0	0	0	0	0	1	0	0	0	1	1	1	0	0	0	1	0	0	0	1	0	0	0	0	0	0	0	0	0	0	0	0	0	0	1	0
389_PUTI_Fecal_ExPEC_Negative_A	0	0	0	0	0	0	0	0	0	0	0	0	0	0	0	0	0	0	0	0	0	0	0	0	0	0	0	0	0	0	0	0	0	0	0	0	0	0	0	0	0	0	0	0	0	0	0	1	0
39_Pyelo_Urine_ExPEC_Negative_B2	0	0	0	0	0	0	0	0	0	0	0	0	0	0	0	0	0	0	0	0	0	1	0	1	0	0	0	0	0	0	0	0	0	0	0	0	0	0	0	0	0	0	0	0	0	0	1	1	0
42_Pyelo_Urine_ExPEC_Negative_A	0	0	0	0	0	0	0	0	0	0	0	0	0	0	0	0	1	0	0	0	0	0	0	0	1	1	0	0	0	0	0	0	0	0	0	0	0	0	0	0	1	0	0	0	0	0	0	1	0
457_FVEC_SAPP_Fecal_ExPEC_Negative_B1	0	0	0	0	0	0	0	0	0	0	0	0	0	0	0	0	0	0	0	0	0	0	0	1	0	0	0	0	0	0	0	0	0	0	0	0	0	0	0	0	0	0	0	0	1	0	1	1	0
457_PUTI_Fecal_ExPEC_Negative_A	0	0	0	0	0	0	0	0	0	0	0	0	0	0	0	0	0	0	0	0	0	0	0	0	0	0	0	0	0	0	0	0	0	0	0	0	0	0	0	0	0	0	0	0	0	0	1	1	0
466_PUTI_Fecal_ExPEC_Negative_B1	0	0	0	0	0	0	0	0	0	0	0	0	0	0	0	0	0	0	0	0	0	1	1	0	0	0	0	0	0	0	0	0	0	0	0	0	0	1	0	0	0	0	0	0	0	0	0	1	0
478_FVEC_Fecal_ExPEC_Negative_B2	0	0	0	0	0	0	0	0	0	0	0	0	0	0	0	0	0	0	0	0	0	0	0	1	0	0	0	0	0	0	0	0	0	0	0	0	0	0	0	0	0	0	0	0	0	0	1	1	0
489_PUTI_Fecal_ExPEC_Negative_B2	0	0	0	0	0	0	0	0	0	0	0	0	0	0	0	0	0	0	0	0	0	0	0	1	0	0	0	0	0	0	0	0	0	1	0	1	1	0	1	0	0	0	0	0	0	0	0	1	0
492_FVEC_Fecal_ExPEC_Negative_B1	0	0	0	0	0	0	0	0	0	0	0	0	0	0	0	0	0	0	0	0	0	0	1	0	0	0	0	0	0	0	0	0	0	0	0	0	0	0	0	0	0	0	0	0	0	0	0	1	0
497_PUTI_Fecal_ExPEC_Negative_B1	0	0	0	0	0	0	0	0	0	0	0	0	0	0	0	0	0	0	0	0	0	0	0	0	0	0	0	0	0	0	0	0	0	0	0	0	0	0	0	0	0	0	0	0	0	0	0	1	0
53_PUTI_Urine_ExPEC_Negative_B2	0	0	0	0	0	0	0	0	0	0	0	0	0	0	0	0	0	0	0	0	0	0	0	1	0	0	0	0	0	0	0	0	0	0	0	0	0	0	0	0	0	0	0	0	0	0	1	1	0
56_PUTI_Urine_ExPEC_Negative_D	0	0	0	0	0	0	0	0	0	0	0	0	0	0	0	0	0	1	0	0	0	0	0	1	1	0	0	0	0	0	0	0	1	0	0	0	0	0	0	0	0	0	0	0	0	0	1	1	0
59_PUTI_Fecal_ExPEC_Negative_A	0	0	0	0	0	0	0	0	0	0	0	0	0	0	0	0	0	0	0	0	0	0	0	0	0	0	0	0	0	0	0	0	0	0	0	0	0	0	0	0	0	0	0	0	0	0	1	1	0
629_FVEC_Fecal_ExPEC_negative_A	0	0	0	0	0	0	0	0	0	0	0	0	0	0	0	0	0	0	0	0	0	0	0	0	0	0	0	0	0	0	0	1	0	1	1	0	1	0	0	0	0	0	0	0	0	0	0	1	0
632_FVEC_Fecal_ExPEC_negative_B1	0	0	0	0	0	0	0	0	0	0	0	0	0	0	0	0	0	0	0	0	0	0	0	0	0	0	0	0	0	0	0	0	0	0	0	0	0	0	0	0	0	0	0	0	0	0	0	1	0
638_FVEC_Fecal_ExPEC_negative_B1	0	0	0	0	0	0	0	0	0	0	0	0	0	0	0	0	0	0	0	0	0	0	1	0	0	0	0	0	0	0	0	0	0	0	0	0	0	0	0	0	0	0	0	0	0	0	0	1	0
68_PUTI_Fecal_ExPEC_Negative_B1	0	0	0	0	0	0	0	0	0	0	0	0	0	0	0	0	0	0	0	0	0	0	0	0	0	0	0	0	0	0	0	0	0	0	0	0	0	0	0	0	0	0	0	0	0	0	0	1	0
704_FVEC_Fecal_ExPEC_negative_B1	1	1	0	0	0	0	0	0	0	0	0	0	0	0	0	0	1	0	0	0	0	0	0	0	0	0	0	0	0	0	0	0	0	0	0	0	0	0	0	0	0	1	0	0	0	0	0	1	0
71_PUTI_Fecal_ExPEC_Negative_D	0	0	0	0	0	0	0	0	0	0	0	0	0	0	0	1	0	1	0	0	0	0	0	1	1	0	0	0	0	0	0	0	1	0	0	0	0	0	0	0	0	0	0	0	0	0	0	1	0
744_FVEC_Fecal_ExPEC_negative_A	0	0	0	0	0	0	0	0	0	0	0	0	0	0	0	0	0	0	0	0	0	0	0	0	0	0	0	0	0	0	0	0	0	0	0	0	0	0	0	0	0	0	0	0	0	0	0	1	0
805_FVEC_Fecal_ExPEC_negative_B1	0	0	0	1	0	0	0	0	0	0	0	0	0	0	0	0	1	1	0	0	0	1	0	1	0	0	0	1	0	0	0	0	0	0	0	0	0	0	0	0	0	0	0	0	0	0	1	1	0
819_FVEC_Fecal_ExPEC_Negative_B2	0	0	0	0	0	0	0	0	0	0	0	0	0	0	0	0	0	0	0	0	0	0	0	1	1	1	0	0	0	0	0	0	0	0	0	0	0	0	0	0	0	0	0	0	0	0	1	1	0
835_FVEC_SAPP_Fecal_ExPEC_Negative_B1	0	0	0	0	0	0	0	0	0	0	0	0	0	0	0	0	0	0	0	0	0	0	0	0	0	0	0	0	0	0	0	0	0	0	0	0	0	0	0	0	0	0	0	0	0	0	0	1	0
84_Pyelo_Urine_ExPEC_Negative_B1	0	0	0	0	0	0	0	0	0	0	0	0	0	0	0	0	0	0	0	0	0	0	0	0	0	0	0	0	0	0	0	0	0	0	0	0	0	0	0	0	0	0	0	0	0	0	0	1	0
864_FVEC_Fecal_ExPEC_negative_A	0	0	0	0	0	0	0	0	0	0	0	0	0	0	0	0	0	0	0	0	0	0	0	0	0	0	0	0	0	0	0	0	0	0	0	0	0	0	0	0	0	0	0	0	0	0	0	1	0
867_FVEC_SAPP_Fecal_ExPEC_Negative_B1	0	0	0	0	0	0	0	0	0	0	0	0	0	0	0	0	0	0	0	0	0	1	0	0	0	0	0	0	0	0	0	0	0	0	0	0	0	0	0	0	0	0	0	0	0	0	0	1	0
888_FVEC_SAPP_Fecal_ExPEC_Negative_D	0	0	0	0	0	0	0	0	0	0	0	0	0	0	0	0	0	0	0	0	0	0	0	1	0	0	0	0	0	0	0	0	1	0	0	0	0	0	0	0	0	0	0	0	0	0	0	1	0
927_FVEC_Fecal_ExPEC_negative_A	0	0	0	0	0	0	0	0	0	0	0	0	0	0	0	0	0	0	0	0	0	0	0	0	0	0	0	0	0	0	0	0	0	0	0	0	0	0	0	0	0	0	0	0	0	0	0	1	0
95_Pyelo_Urine_ExPEC_Negative_D	0	0	0	0	0	0	0	0	0	0	0	0	0	0	0	1	0	0	0	0	0	0	0	1	1	1	0	0	0	0	0	0	1	0	0	0	0	0	0	0	0	0	0	0	0	0	0	1	0
96_Pyelo_Urine_ExPEC_Negative_B2	0	0	0	0	0	0	0	0	0	0	0	0	0	0	0	0	0	0	0	0	0	0	0	1	0	0	0	0	0	0	0	0	0	0	0	0	0	0	0	0	0	0	0	0	0	0	1	1	0
993_FVEC_Fecal_ExPEC_negative_B1	0	0	0	0	0	0	0	0	0	0	0	0	0	0	0	0	0	0	0	0	0	0	0	0	0	0	0	0	0	0	0	0	0	0	0	0	0	0	0	0	0	0	0	0	0	0	0	1	0
PM1_BUTI_Blood_ExPEC_negative_B1	0	0	0	0	0	0	0	0	0	0	0	0	0	0	0	0	0	0	0	0	0	0	0	0	0	0	0	0	0	0	0	0	0	0	0	0	0	0	0	0	0	0	0	0	0	0	0	1	0
U1_BUTI_Blood_ExPEC_negative_C	0	0	0	0	0	0	0	0	0	0	0	0	0	0	0	0	0	0	1	0	0	0	0	0	0	0	0	0	1	0	1	0	0	0	0	0	0	0	0	0	1	0	0	0	0	0	1	1	1
V11_BUTI_Blood_ExPEC_negative_D	0	0	0	0	0	0	0	0	0	0	0	0	0	0	0	1	0	0	0	0	0	0	0	1	0	0	0	0	0	0	0	0	1	0	0	0	0	0	0	0	0	0	0	0	0	0	0	1	0
V12_BUTI_Blood_ExPEC_negative_E	0	0	0	0	0	0	0	0	0	0	0	0	0	0	0	0	0	0	0	0	0	0	0	1	0	0	0	0	0	0	0	0	0	0	0	0	0	0	0	0	0	0	0	0	0	0	1	1	0
V28_BUTI_Blood_ExPEC_negative_C	0	0	0	0	0	0	0	0	0	0	0	0	0	0	0	0	0	0	0	0	0	0	0	0	0	0	0	0	0	0	0	0	0	0	0	0	0	0	0	0	0	0	0	0	0	0	0	1	0
V9_BUTI_Blood_ExPEC_negative_C	0	0	0	0	0	0	0	0	0	0	0	0	0	0	0	0	0	0	1	0	0	0	0	0	0	0	0	0	1	0	1	0	0	0	0	0	0	0	0	0	1	0	0	0	0	0	1	1	1
[truncated: 66 more columns]

## Sheet: Supplementary Table 3 new PCR
Supplementary table 3
1: Identified by PCR and WGS. 2: Only found by PCR. 3: Only found by WGS.							2 PCR primer		0 PCR primer
							1 PCR primer
Sample	papAH	papC	sfa/focDE	sfaS	focG	afaE8	hlyF	fyuA	iutA	kpsM II	kpsMT III	K1 kpsM	K5 kfiC	K15 kpsM	cvaC	usp	traT	ibeA	ompT	clbB	hra	afa/draBC	Count of "1"	Count of concordance	Count disagreements	% disagreements	WGS only	PCR only	% concordance
1007_FVEC_Fecal_ExPEC_Positive_B2	3	0	0	0	0	0	0	1	1	1	0	2	3	0	0	1	1	0	1	1	0	0	7	19	3	0.136364	2	1	0.863636
1012_FVEC_Fecal_ExPEC_Positive_B2	3	0	0	0	0	0	0	1	1	1	0	0	1	0	0	2	1	1	1	0	0	0	7	20	2	0.0909091	1	1	0.909091
1017_VA1000_Blood_ExPEC_Negative_D	0	0	0	0	0	0	0	0	0	1	0	0	0	0	0	0	0	0	1	0	1	0	3	22	0	0	0	0	1
102_PUTI_Urine_ExPEC_Negative_D	0	0	0	0	0	0	0	0	0	0	0	0	0	0	0	0	0	0	0	0	0	0	0	22	0	0	0	0	1
1020_VA1000_Blood_ExPEC_Positive_B2	1	1	1	0	1	0	0	1	1	1	0	0	0	0	0	1	1	0	1	1	1	0	12	22	0	0	0	0	1
1024_VA1000_Blood_ExPEC_Negative_A	0	0	0	0	0	0	0	0	0	0	0	0	0	0	0	0	0	0	1	0	0	0	1	22	0	0	0	0	1
1037_VA1000_Blood_ExPEC_Positive_B2	0	3	1	0	1	0	0	1	0	1	0	0	0	0	0	1	1	0	1	0	0	0	7	21	1	0.0454545	1	0	0.954545
1041_VA1000_Blood_ExPEC_Positive_B2	1	1	0	0	0	0	0	1	0	1	0	0	0	0	0	1	1	0	3	1	1	0	8	21	1	0.0454545	1	0	0.954545
105_PUTI_Urine_ExPEC_Negative_A	0	0	0	0	0	0	0	0	0	0	0	0	0	0	0	0	0	0	0	0	0	0	0	22	0	0	0	0	1
1053_VA1000_Blood_ExPEC_Positive_B2	2	1	1	0	0	0	0	1	0	1	0	0	0	0	0	1	1	0	1	1	1	0	9	21	1	0.0454545	0	1	0.954545
1067_FVEC_Fecal_ExPEC_Negative_B1	0	0	0	0	0	0	0	0	0	0	0	0	0	0	0	0	0	0	3	0	0	0	0	21	1	0.0454545	1	0	0.954545
1072_FVEC_Fecal_ExPEC_Positive_B2	1	1	0	0	0	0	1	1	1	1	0	1	0	0	1	1	1	0	3	1	0	0	11	21	1	0.0454545	1	0	0.954545
1092_VA1000_Blood_ExPEC_Positive_D	1	1	3	3	0	0	0	3	1	1	0	0	1	0	0	0	1	0	3	3	1	0	7	17	5	0.227273	5	0	0.772727
1093_FVEC_Fecal_ExPEC_Positive_B2	1	1	0	0	0	0	0	1	1	1	0	1	0	0	0	1	1	0	3	0	0	0	8	21	1	0.0454545	1	0	0.954545
1095_FVEC_Fecal_ExPEC_Positive_B2	1	1	0	0	0	0	0	1	1	1	0	1	0	0	0	1	1	0	3	0	0	0	8	21	1	0.0454545	1	0	0.954545
11_Pyelo_Urine_ExPEC_Positive_D	1	1	0	0	0	0	0	1	1	1	0	0	3	0	0	0	3	0	0	0	0	0	5	20	2	0.0909091	2	0	0.909091
1108_FVEC_SAPP_Fecal_ExPEC_Negative_D	0	0	0	0	0	0	0	0	0	1	0	0	3	0	0	0	1	0	0	0	0	0	2	21	1	0.0454545	1	0	0.954545
1111_VA1000_Blood_ExPEC_Positive_B2	0	0	0	0	0	0	0	1	0	1	0	1	0	0	0	1	1	1	1	0	0	0	7	22	0	0	0	0	1
1119_VA1000_Blood_ExPEC_Positive_D	1	1	0	0	0	0	0	1	1	1	0	0	1	0	0	0	1	0	3	0	0	0	7	21	1	0.0454545	1	0	0.954545
112_PUTI_Urine_ExPEC_Positive_B2	1	1	0	0	0	0	0	1	1	1	0	0	0	0	0	1	1	0	1	1	1	0	10	22	0	0	0	0	1
1123_VA1000_Blood_ExPEC_Positive_B2	1	1	0	0	0	0	0	1	1	1	0	1	0	0	0	1	1	1	1	0	0	0	10	22	0	0	0	0	1
1126_VA1000_Blood_ExPEC_Positive_B2	1	1	0	0	0	0	0	1	1	1	0	0	1	0	0	1	0	0	1	1	0	0	9	22	0	0	0	0	1
1129_VA1000_Blood_ExPEC_Negative_D	0	0	0	0	0	0	0	1	0	1	0	0	1	0	0	0	0	0	0	0	1	0	4	22	0	0	0	0	1
1135_VA1000_Blood_ExPEC_Positive_B2	1	1	1	0	1	0	0	1	1	1	0	0	1	0	0	1	3	0	1	1	1	0	12	21	1	0.0454545	1	0	0.954545
1136_VA1000_Blood_ExPEC_Positive_B2	1	1	1	0	1	0	0	1	1	1	0	0	0	0	0	1	0	0	1	1	0	0	10	22	0	0	0	0	1
114_Pyelo_Urine_ExPEC_Negative_B2	0	0	0	0	0	0	0	1	0	1	0	1	0	0	0	1	1	1	1	0	0	0	7	22	0	0	0	0	1
1144_FVEC_Fecal_ExPEC_Positive_B2	1	1	1	1	0	0	0	1	3	1	0	0	0	0	0	1	1	0	1	1	1	0	11	21	1	0.0454545	1	0	0.954545
1147_FVEC_Fecal_ExPEC_Positive_B2	3	0	0	0	0	0	0	1	1	1	0	0	0	0	0	1	0	0	1	0	0	1	6	21	1	0.0454545	1	0	0.954545
115_PUTI_Urine_ExPEC_Positive_B2	1	1	1	0	1	0	1	1	1	1	0	0	0	0	3	1	1	0	1	1	1	0	13	21	1	0.0454545	1	0	0.954545
1151_VA1000_Blood_ExPEC_Positive_B2	1	1	1	1	0	0	0	1	0	1	0	1	0	0	0	1	1	1	3	1	1	0	12	21	1	0.0454545	1	0	0.954545
1153_VA1000_Blood_ExPEC_Positive_B2	1	1	0	0	0	0	0	1	1	1	0	0	0	0	0	1	1	0	1	1	3	0	9	21	1	0.0454545	1	0	0.954545
116_Pyelo_Urine_ExPEC_Positive_B2	0	0	3	0	0	0	0	1	0	1	0	0	3	0	0	1	1	0	1	1	0	1	7	20	2	0.0909091	2	0	0.909091
1162_FVEC_Fecal_ExPEC_Positive_B2	1	1	1	0	1	0	0	1	1	1	0	0	1	0	0	1	1	0	1	1	0	0	12	22	0	0	0	0	1
1165_VA1000_Blood_ExPEC_Negative_A	0	0	0	0	0	0	0	2	0	2	0	2	0	0	0	0	0	2	0	2	0	0	0	17	5	0.227273	0	5	0.772727
1171_VA1000_Blood_ExPEC_Negative_C	0	0	0	0	0	0	0	3	0	0	0	0	0	0	0	0	1	0	0	0	0	0	1	21	1	0.0454545	1	0	0.954545
118_PUTI_Urine_ExPEC_Positive_B2	1	1	1	1	3	0	0	1	0	1	0	1	0	0	0	1	1	1	3	1	1	0	12	20	2	0.0909091	2	0	0.909091
1185_VA1000_Blood_ExPEC_Positive_B2	1	1	1	0	1	0	0	1	1	1	0	0	3	0	0	1	0	0	1	1	0	0	10	21	1	0.0454545	1	0	0.954545
1187_VA1000_Blood_ExPEC_Positive_C	1	1	0	0	0	1	1	1	1	0	0	0	0	0	1	0	1	0	3	0	2	3	8	19	3	0.136364	2	1	0.863636
1210_VA1000_Blood_ExPEC_Negative_B1	1	3	3	0	3	0	0	3	3	3	0	0	0	0	0	3	3	0	3	3	3	0	1	11	11	0.5	11	0	0.5
122_FVEC_SAPP_Fecal_ExPEC_Positive_B2	1	1	0	0	0	0	0	1	3	1	0	1	0	0	0	1	1	0	1	1	0	0	9	21	1	0.0454545	1	0	0.954545
1223_VA1000_Blood_ExPEC_Positive_B2	1	1	1	0	2	0	0	1	0	0	1	0	0	0	0	1	1	0	3	1	1	0	9	20	2	0.0909091	1	1	0.909091
1225_VA1000_Blood_ExPEC_Negative_A	0	0	0	0	0	0	0	0	0	3	0	0	0	0	0	0	0	0	3	0	0	0	0	20	2	0.0909091	2	0	0.909091
1234_FVEC_SAPP_Fecal_ExPEC_Positive_B2	1	1	1	1	0	0	0	1	0	1	0	0	0	0	0	1	1	0	1	1	1	0	11	22	0	0	0	0	1
124_PUTI_Urine_ExPEC_Negative_B1	0	0	0	0	0	0	0	0	0	0	0	0	0	0	0	0	0	0	0	0	0	0	0	22	0	0	0	0	1
1252_VA1000_Blood_ExPEC_Positive_D	1	1	0	0	0	0	0	1	1	1	0	0	0	0	0	0	1	0	1	0	3	0	7	21	1	0.0454545	1	0	0.954545
1269_VA1000_Blood_ExPEC_Negative_A	0	0	0	0	0	0	0	0	0	0	0	0	0	0	0	0	0	0	0	0	0	0	0	22	0	0	0	0	1
127_Pyelo_Urine_ExPEC_Negative_A	0	0	0	0	0	0	0	0	0	0	0	0	0	0	0	0	0	0	1	0	0	0	1	22	0	0	0	0	1
1271_FVEC_Fecal_ExPEC_negative_D	0	0	0	0	0	0	0	0	0	1	0	0	3	0	0	0	0	0	0	0	0	0	1	21	1	0.0454545	1	0	0.954545
1279_VA1000_Blood_ExPEC_Positive_B2	1	1	0	0	0	0	1	1	1	1	0	1	0	0	1	1	1	0	3	1	3	0	11	20	2	0.0909091	2	0	0.909091
1287_VA1000_Blood_ExPEC_Positive_B2	1	1	0	0	0	0	0	1	1	1	0	0	3	0	0	1	1	0	1	0	1	1	10	21	1	0.0454545	1	0	0.954545
1288_FVEC_SAPP_Fecal_ExPEC_Positive_B2	2	1	1	0	0	0	0	1	0	1	0	0	0	0	0	1	0	0	1	1	1	0	8	21	1	0.0454545	0	1	0.954545
1291_VA1000_Blood_ExPEC_Positive_B2	1	1	1	0	1	0	0	1	1	1	0	0	0	0	0	1	3	0	1	1	1	3	11	20	2	0.0909091	2	0	0.909091
1298_VA1001_Blood_ExPEC_Negative_B1	0	0	0	0	0	0	0	0	0	0	0	0	0	0	0	0	0	0	0	0	0	0	0	22	0	0	0	0	1
1302_FVEC_SAPP_Fecal_ExPEC_Positive_D	1	1	2	0	2	0	0	1	1	1	0	0	0	0	0	0	1	0	1	0	0	0	7	20	2	0.0909091	0	2	0.909091
1308_VA1000_Blood_ExPEC_Positive_B2	1	1	0	0	0	0	0	1	1	1	0	1	0	0	0	1	1	0	1	0	0	0	9	22	0	0	0	0	1
133_Pyelo_Urine_ExPEC_Positive_F	0	0	0	0	0	0	0	1	0	0	0	0	0	0	0	0	0	1	0	0	0	0	2	22	0	0	0	0	1
134_Pyelo_Urine_ExPEC_Positive_B2	0	0	1	0	1	0	0	1	0	1	0	0	0	0	0	1	1	0	1	1	1	0	9	22	0	0	0	0	1
136_Pyelo_Urine_ExPEC_Positive_B2	1	1	0	0	0	0	0	1	1	1	0	0	0	0	0	1	1	0	1	1	0	0	9	22	0	0	0	0	1
139_PUTI_Urine_ExPEC_Positive_B2	0	0	0	0	0	0	0	1	0	1	0	1	0	0	0	1	1	1	1	0	0	0	7	22	0	0	0	0	1
139_Pyelo_Urine_ExPEC_Positive_B2	3	0	0	0	0	0	0	1	1	1	0	0	1	0	0	1	1	0	1	1	0	1	9	21	1	0.0454545	1	0	0.954545
142_PUTI_Urine_ExPEC_Positive_B2	1	1	1	1	0	0	0	1	3	1	0	1	0	0	0	1	1	1	1	1	1	0	13	21	1	0.0454545	1	0	0.954545
143_PUTI_Urine_ExPEC_Negative_Undefined	0	0	0	0	0	0	0	0	0	1	0	2	3	0	0	0	0	0	0	0	0	0	1	20	2	0.0909091	1	1	0.909091
146_Pyelo_Urine_ExPEC_Positive_D	1	1	0	0	0	0	0	1	1	1	0	0	0	0	0	0	1	0	1	0	0	0	7	22	0	0	0	0	1
1468_FVEC_Fecal_ExPEC_negative_B1	0	0	1	0	1	0	0	0	0	0	0	0	0	0	0	0	0	0	1	0	0	0	3	22	0	0	0	0	1
148_PUTI_Urine_ExPEC_Negative_D	0	0	0	0	0	0	0	0	0	1	0	2	3	0	0	0	2	0	1	0	0	0	2	19	3	0.136364	1	2	0.863636
149_Pyelo_Urine_ExPEC_Negative_B2	0	0	0	0	0	0	0	1	0	1	0	1	0	0	0	1	1	1	1	0	0	0	7	22	0	0	0	0	1
151_Pyelo_Urine_ExPEC_negative_Fecal_D	0	0	0	0	0	0	0	0	0	0	0	0	0	0	0	0	0	0	0	0	0	0	0	22	0	0	0	0	1
1523_FVEC_Fecal_ExPEC_negative_B1	0	3	0	0	0	0	0	0	0	0	0	0	0	0	0	0	0	0	0	0	0	0	0	21	1	0.0454545	1	0	0.954545
1524_PUTI_Fecal_ExPEC_Negative_D	0	0	0	0	0	0	0	0	0	0	0	0	0	0	0	0	0	0	0	0	0	0	0	22	0	0	0	0	1
153_PUTI_Urine_ExPEC_Positive_D	1	1	0	0	0	0	0	1	1	1	0	2	0	0	0	3	1	3	1	3	3	0	7	17	5	0.227273	4	1	0.772727
1537_FVEC_SAPP_Fecal_ExPEC_Negative_A	0	0	0	0	0	0	0	0	0	0	0	0	0	0	0	1	0	0	0	0	0	0	1	22	0	0	0	0	1
156_PUTI_Urine_ExPEC_Negative_B1	0	0	0	0	0	0	0	0	0	3	0	0	0	0	0	0	1	0	1	0	0	0	2	21	1	0.0454545	1	0	0.954545
158_Pyelo_Urine_ExPEC_Positive_B2	1	1	1	0	1	0	0	1	1	1	0	0	1	0	0	1	0	0	3	1	0	0	10	21	1	0.0454545	1	0	0.954545
16_PUTI_Urine_ExPEC_Positive_F	3	3	3	0	3	0	0	1	1	3	0	0	3	0	0	3	1	3	1	3	3	1	5	12	10	0.454545	10	0	0.545455
16_Pyelo_Urine_ExPEC_Negative_C	0	0	0	0	0	0	0	0	0	0	0	0	0	0	0	0	0	0	0	0	0	0	0	22	0	0	0	0	1
1617_FVEC_Fecal_ExPEC_negative_A	0	0	0	0	0	0	0	0	0	0	0	0	0	0	0	0	0	0	1	0	0	0	1	22	0	0	0	0	1
162_FVEC_SAPP_Fecal_ExPEC_Positive_B2	1	1	1	0	1	0	0	1	0	1	0	0	1	0	0	1	0	0	1	1	1	0	11	22	0	0	0	0	1
163_PUTI_Urine_ExPEC_Negative_A	0	0	0	0	0	0	0	0	0	0	0	0	0	0	0	0	0	0	0	0	0	0	0	22	0	0	0	0	1
1631_FVEC_Fecal_ExPEC_negative_B1	3	1	0	0	0	1	0	0	0	0	0	0	0	0	0	0	1	0	1	0	0	3	4	20	2	0.0909091	2	0	0.909091
166_PUTI_Urine_ExPEC_Negative_A	0	0	0	0	0	0	0	0	0	0	0	0	0	0	0	0	0	0	0	0	0	0	0	22	0	0	0	0	1
1670_FVEC_Fecal_ExPEC_negative_A	0	0	0	0	0	0	0	0	0	0	0	0	0	0	0	0	0	0	0	0	0	0	0	22	0	0	0	0	1
169_PUTI_Urine_ExPEC_Negative_A	0	0	0	0	0	0	0	0	0	0	0	0	0	0	0	0	0	0	0	0	0	0	0	22	0	0	0	0	1
170_Pyelo_Urine_ExPEC_Positive_B2	3	3	1	3	1	0	0	1	3	1	0	0	3	0	0	1	3	0	1	1	1	0	8	16	6	0.272727	6	0	0.727273
173_PUTI_Urine_ExPEC_Negative_E	0	0	0	0	0	0	0	0	0	0	0	0	0	0	0	0	0	0	1	0	0	0	1	22	0	0	0	0	1
175_Pyelo_Urine_ExPEC_Negative_A	0	0	0	0	0	0	0	0	0	0	0	0	0	0	0	0	0	0	1	0	0	0	1	22	0	0	0	0	1
177_Pyelo_Urine_ExPEC_Negative_B2	0	0	0	0	0	0	0	1	0	1	0	1	3	0	0	1	3	1	1	0	0	0	6	20	2	0.0909091	2	0	0.909091
183_Pyelo_Urine_ExPEC_Negative_B1	0	0	0	0	0	0	0	0	0	0	0	0	0	0	0	0	0	0	0	0	0	0	0	22	0	0	0	0	1
184_Pyelo_Urine_ExPEC_negative_Fecal_D	0	3	0	0	0	0	0	0	0	1	0	0	0	0	0	0	0	0	1	0	1	0	3	21	1	0.0454545	1	0	0.954545
19_FVEC_SAPP_Fecal_ExPEC_Positive_B2	1	1	0	0	0	0	0	1	1	1	0	0	1	0	0	1	1	0	1	1	1	0	11	22	0	0	0	0	1
19_Pyelo_Urine_ExPEC_Positive_B2	1	1	1	0	0	0	0	1	1	1	0	0	0	0	0	1	1	0	3	1	0	0	9	21	1	0.0454545	1	0	0.954545
191_Pyelo_Urine_ExPEC_Negative_B2	0	0	0	0	0	0	0	1	0	1	0	2	0	0	0	2	0	1	1	1	0	0	5	20	2	0.0909091	0	2	0.909091
196_Pyelo_Urine_ExPEC_Negative_A	0	0	0	0	0	0	0	2	0	0	0	0	0	0	0	0	0	0	0	0	0	0	0	21	1	0.0454545	0	1	0.954545
198_Pyelo_Urine_ExPEC_Positive_D	1	1	0	0	0	0	0	1	1	1	0	0	0	0	0	0	1	0	1	0	0	0	7	22	0	0	0	0	1
20_PUTI_Urine_ExPEC_Positive_B2	1	1	1	1	0	0	0	1	0	1	0	1	0	0	0	1	1	1	1	1	1	0	13	22	0	0	0	0	1
211_FVEC_SAPP_Fecal_ExPEC_Negative_B2	3	3	0	0	0	0	0	1	3	1	0	2	3	0	0	1	3	0	1	0	0	0	4	16	6	0.272727	5	1	0.727273
216_PUTI_Urine_ExPEC_Positive_D	1	1	0	0	0	0	0	1	1	1	0	0	0	0	0	0	1	0	1	0	0	0	7	22	0	0	0	0	1
217_PUTI_Urine_ExPEC_Positive_B2	3	0	0	0	0	0	0	1	1	1	0	0	1	0	0	1	1	0	1	3	0	1	8	20	2	0.0909091	2	0	0.909091
220_FVEC_SAPP_Fecal_ExPEC_Negative_B2	3	0	0	0	0	0	0	3	3	3	0	0	3	0	0	3	3	0	3	3	0	0	0	13	9	0.409091	9	0	0.590909
23_PUTI_Urine_ExPEC_Positive_B2	1	2	2	2	0	0	2	1	1	1	0	2	1	0	0	1	1	2	1	1	2	1	10	15	7	0.318182	0	7	0.681818
233_FVEC_Fecal_ExPEC_Positive_B2	3	1	1	1	0	0	0	1	0	1	0	1	0	0	0	1	3	1	1	1	1	0	11	20	2	0.0909091	2	0	0.909091
235_FVEC_SAPP_Fecal_ExPEC_Positive_B2	3	0	0	0	0	0	0	1	1	1	0	0	1	0	0	1	1	0	1	1	0	0	8	21	1	0.0454545	1	0	0.954545
235_PUTI_Urine_ExPEC_Positive_B2	3	0	0	0	0	0	0	1	1	1	0	0	1	0	0	1	1	1	1	0	0	1	9	21	1	0.0454545	1	0	0.954545
236_PUTI_Urine_ExPEC_Positive_D	0	0	0	0	0	0	0	1	0	1	0	0	1	0	0	0	1	0	0	0	1	2	5	21	1	0.0454545	0	1	0.954545
237_PUTI_Urine_ExPEC_Positive_B2	1	1	1	1	0	0	0	1	0	1	0	1	0	0	0	1	1	1	1	1	1	0	13	22	0	0	0	0	1
249_PUTI_Urine_ExPEC_Positive_B2	1	1	1	1	0	0	0	1	0	1	0	0	0	0	0	1	1	0	1	1	1	0	11	22	0	0	0	0	1
25_Pyelo_Urine_ExPEC_Negative_B1	0	0	0	0	0	0	0	0	0	0	0	0	0	0	0	0	0	0	0	0	0	0	0	22	0	0	0	0	1
257_PUTI_Urine_ExPEC_Positive_B2	1	1	1	0	0	0	0	1	0	1	0	1	0	0	0	1	1	0	1	1	1	0	11	22	0	0	0	0	1
258_PUTI_Urine_ExPEC_Positive_B2	1	1	1	1	0	0	0	1	0	1	0	0	0	0	0	1	1	3	1	1	1	0	11	21	1	0.0454545	1	0	0.954545
259_PUTI_Urine_ExPEC_Positive_B2	1	1	1	1	0	0	0	1	0	1	0	1	0	0	0	1	0	1	1	1	1	0	12	22	0	0	0	0	1
260_FVEC_Fecal_ExPEC_negative_B2	0	0	0	0	0	0	0	1	0	1	0	2	0	0	0	2	0	1	1	0	0	0	4	20	2	0.0909091	0	2	0.909091
267_FVEC_Fecal_ExPEC_Positive_B2	1	1	0	0	0	0	0	1	0	1	0	1	0	0	0	1	1	0	1	1	0	0	9	22	0	0	0	0	1
268_PUTI_Urine_ExPEC_Positive_B2	3	3	1	1	1	0	0	1	0	1	0	1	0	0	0	1	3	1	1	1	1	0	11	19	3	0.136364	3	0	0.863636
269_PUTI_Urine_ExPEC_Negative_B2	3	3	0	0	0	0	0	1	0	1	0	1	0	0	3	1	1	1	1	0	0	0	7	19	3	0.136364	3	0	0.863636
27_Pyelo_Urine_ExPEC_Positive_B2	1	1	1	0	1	0	0	1	1	1	0	0	0	0	0	1	0	0	1	1	1	0	11	22	0	0	0	0	1
272_FVEC_Fecal_ExPEC_Negative_D	0	0	0	0	0	0	0	0	0	1	0	0	3	0	0	0	0	0	0	0	0	0	1	21	1	0.0454545	1	0	0.954545
274_FVEC_SAPP_Fecal_ExPEC_Positive_B2	3	3	3	0	3	0	0	1	1	1	0	0	1	0	0	1	1	0	1	1	0	0	8	18	4	0.181818	4	0	0.818182
275_FVEC_Fecal_ExPEC_Positive_B2	1	1	0	0	0	0	0	1	0	1	0	1	0	0	0	1	1	0	1	1	0	0	9	22	0	0	0	0	1
276_PUTI_Urine_ExPEC_Negative_B2	0	0	0	0	0	0	3	1	0	1	0	0	0	0	0	2	1	1	1	0	0	0	5	20	2	0.0909091	1	1	0.909091
285_FVEC_SAPP_Fecal_ExPEC_Positive_B2	3	3	0	0	0	0	0	1	1	1	0	0	1	0	0	1	1	1	1	3	0	0	8	19	3	0.136364	3	0	0.863636
287_PUTI_Urine_ExPEC_Positive_B2	3	0	0	0	0	0	0	1	1	1	0	0	1	0	0	1	1	1	1	0	0	1	9	21	1	0.0454545	1	0	0.954545
288_PUTI_Urine_ExPEC_Negative_A	0	0	0	0	0	0	0	0	0	0	0	0	0	0	0	0	0	0	0	0	0	0	0	22	0	0	0	0	1
2H17_BUTI_Blood_ExPEC_positive_D	1	1	0	0	0	0	0	1	1	1	0	0	0	0	0	0	3	0	1	0	0	0	6	21	1	0.0454545	1	0	0.954545
2H18_BUTI_Blood_ExPEC_positive_B2	1	1	0	0	0	0	0	1	0	1	0	1	0	0	0	1	1	0	1	1	0	0	9	22	0	0	0	0	1
2H19_BUTI_Blood_ExPEC_positive_B2	1	1	0	0	0	0	0	1	1	1	0	0	1	0	0	1	1	0	1	0	0	0	9	22	0	0	0	0	1
2H21_BUTI_Blood_ExPEC_positive_B2	1	1	0	0	0	0	0	1	1	1	0	0	3	0	0	1	1	0	3	0	1	1	9	20	2	0.0909091	2	0	0.909091
2H24_BUTI_Blood_ExPEC_positive_B2	1	1	0	0	0	0	0	1	1	1	0	0	0	0	0	1	1	0	1	1	0	0	9	22	0	0	0	0	1
2H4_BUTI_Blood_ExPEC_positive_B2	1	1	0	0	0	0	0	1	1	1	0	0	0	0	0	1	1	0	1	1	0	0	9	22	0	0	0	0	1
2P6_BUTI_Blood_ExPEC_positive_B2	1	1	0	0	0	0	1	1	1	1	0	1	0	0	1	1	1	0	1	3	0	0	11	21	1	0.0454545	1	0	0.954545
2P9_BUTI_Blood_ExPEC_positive_D	1	1	0	0	0	0	0	1	1	1	0	0	0	0	0	0	3	0	1	0	0	0	6	21	1	0.0454545	1	0	0.954545
3_FVEC_SAPP_Fecal_ExPEC_Positive_D	1	1	0	3	0	0	0	1	1	1	0	0	0	0	0	1	1	0	1	1	1	0	10	21	1	0.0454545	1	0	0.954545
302_PUTI_Fecal_ExPEC_Negative_B1	0	0	0	0	0	0	0	0	0	0	0	0	0	0	0	0	0	0	0	0	0	0	0	22	0	0	0	0	1
305_PUTI_Fecal_ExPEC_Positive_B2	1	1	3	0	0	0	0	1	3	1	0	1	0	0	0	1	1	0	1	1	0	0	9	20	2	0.0909091	2	0	0.909091
308_PUTI_Fecal_ExPEC_Negative_B1	0	0	0	0	0	0	0	0	1	0	0	0	0	0	0	0	1	0	3	0	1	0	3	21	1	0.0454545	1	0	0.954545
31_PUTI_Urine_ExPEC_Positive_B2	3	1	0	0	0	0	1	1	0	1	0	1	0	0	3	1	1	1	3	0	0	0	8	19	3	0.136364	3	0	0.863636
311_PUTI_Fecal_ExPEC_Negative_B1	0	0	0	0	0	0	0	0	0	0	0	0	0	0	0	0	0	0	1	0	0	0	1	22	0	0	0	0	1
336_PUTI_Fecal_ExPEC_Negative_B2	0	3	0	0	0	0	0	1	0	1	0	1	0	0	3	1	1	1	1	0	0	0	7	20	2	0.0909091	2	0	0.909091
342_PUTI_Fecal_ExPEC_Positive_B2	1	1	1	1	0	0	0	1	0	1	0	1	0	0	0	1	1	1	1	1	1	0	13	22	0	0	0	0	1
345_PUTI_Fecal_ExPEC_Positive_A	0	0	0	0	0	0	0	1	3	2	0	0	0	0	0	2	1	0	2	2	3	2	2	15	7	0.318182	2	5	0.681818
347_FVEC_Fecal_ExPEC_negative_A	0	0	0	0	0	0	0	0	0	0	0	0	0	0	0	0	0	0	0	0	0	0	0	22	0	0	0	0	1
357_FVEC_Fecal_ExPEC_negative_D	0	0	0	0	0	0	0	0	0	1	0	0	0	0	0	0	0	0	1	0	0	0	2	22	0	0	0	0	1
358_FVEC_Fecal_ExPEC_Negative_B1	0	0	0	0	0	0	0	0	0	0	0	0	0	0	0	0	2	0	2	0	0	0	0	20	2	0.0909091	0	2	0.909091
36_Pyelo_Urine_ExPEC_Negative_B2	0	0	0	0	0	0	0	1	0	1	0	1	0	0	0	1	1	1	1	0	0	0	7	22	0	0	0	0	1
360_PUTI_Urine_ExPEC_Negative_A	0	0	0	0	0	0	0	0	0	0	0	0	0	0	0	0	0	0	0	0	0	0	0	22	0	0	0	0	1
366_PUTI_Fecal_ExPEC_Negative_B2	0	3	0	0	0	0	0	1	0	0	0	0	0	0	3	0	1	0	1	0	0	0	3	20	2	0.0909091	2	0	0.909091
37_Pyelo_Urine_ExPEC_Positive_B2	3	0	0	0	0	0	0	1	1	1	0	0	3	0	0	1	1	0	1	1	0	1	8	20	2	0.0909091	2	0	0.909091
370_PUTI_Fecal_ExPEC_Positive_B1	0	3	0	0	0	0	0	1	0	1	0	0	0	0	0	0	0	0	3	0	1	0	3	20	2	0.0909091	2	0	0.909091
371_PUTI_Fecal_ExPEC_Positive_B2	1	1	0	0	0	0	0	1	0	1	0	1	0	0	0	1	2	0	1	1	0	0	8	21	1	0.0454545	0	1	0.954545
373_PUTI_Fecal_ExPEC_Positive_B2	1	1	0	0	0	0	0	1	0	1	0	2	0	0	0	1	1	0	1	1	0	0	8	21	1	0.0454545	0	1	0.954545
374_PUTI_Fecal_ExPEC_Positive_D	0	1	0	0	0	0	0	1	0	1	0	0	0	0	0	0	1	0	1	0	0	0	5	22	0	0	0	0	1
375_PUTI_Fecal_ExPEC_Positive_A	0	0	0	0	0	0	0	2	0	2	0	2	0	0	0	2	2	2	2	0	0	0	0	15	7	0.318182	0	7	0.681818
376_PUTI_Fecal_ExPEC_Positive_D	3	1	3	0	3	0	0	3	3	1	0	0	3	0	0	3	1	0	3	3	3	0	3	12	10	0.454545	10	0	0.545455
377_PUTI_Fecal_ExPEC_Negative_B1	0	0	0	0	0	0	0	3	0	3	0	3	0	0	0	0	3	3	3	0	0	0	0	16	6	0.272727	6	0	0.727273
379_PUTI_Fecal_ExPEC_Negative_B2	0	0	0	0	0	0	0	1	0	1	0	1	0	0	0	1	1	1	1	0	0	0	7	22	0	0	0	0	1
38_Pyelo_Urine_ExPEC_Negative_D	0	0	0	0	0	0	0	1	0	1	0	0	3	0	0	0	0	0	1	0	0	0	3	21	1	0.0454545	1	0	0.954545
382_PUTI_Fecal_ExPEC_Positive_B2	1	1	0	0	3	0	0	1	1	1	0	1	0	0	0	1	1	0	1	0	0	0	9	21	1	0.0454545	1	0	0.954545
384_PUTI_Fecal_ExPEC_Positive_B2	1	1	0	0	0	0	1	1	1	1	0	1	0	0	1	1	1	3	1	1	3	0	12	20	2	0.0909091	2	0	0.909091
386_PUTI_Fecal_ExPEC_Negative_D	0	0	0	0	0	0	0	0	0	1	0	0	0	0	0	0	1	0	1	0	0	0	3	22	0	0	0	0	1
388_PUTI_Fecal_ExPEC_Positive_B2	3	3	0	0	0	0	1	1	1	1	0	1	0	0	1	1	1	1	1	1	1	0	12	20	2	0.0909091	2	0	0.909091
389_PUTI_Fecal_ExPEC_Negative_A	0	0	0	0	0	0	2	0	0	0	0	0	0	0	0	0	0	0	0	0	0	0	0	21	1	0.0454545	0	1	0.954545
39_Pyelo_Urine_ExPEC_Negative_B2	0	0	0	0	0	0	0	1	0	1	0	1	0	0	0	1	1	1	1	0	0	0	7	22	0	0	0	0	1
391_PUTI_Fecal_ExPEC_Positive_B2	1	1	0	0	0	0	0	1	0	1	0	1	0	0	0	1	1	3	1	1	3	0	9	20	2	0.0909091	2	0	0.909091
393_PUTI_Fecal_ExPEC_Positive_B2	3	1	1	0	0	0	0	1	3	1	0	0	0	0	0	1	3	1	3	1	1	0	8	18	4	0.181818	4	0	0.818182
397_PUTI_Fecal_ExPEC_Positive_B2	1	1	1	1	0	0	0	1	3	1	0	0	0	0	0	1	0	0	1	1	1	0	10	21	1	0.0454545	1	0	0.954545
4_PUTI_Urine_ExPEC_Positive_B2	1	1	1	0	0	0	0	1	3	1	0	0	0	0	0	1	3	0	1	1	1	0	9	20	2	0.0909091	2	0	0.909091
405_PUTI_Fecal_ExPEC_Positive_F	1	1	0	0	0	0	0	1	3	1	0	1	0	0	0	1	0	0	3	0	0	0	6	20	2	0.0909091	2	0	0.909091
408_PUTI_Fecal_ExPEC_Positive_B2	3	0	0	0	0	0	0	1	1	1	0	0	1	0	0	1	2	0	1	1	0	2	7	19	3	0.136364	1	2	0.863636
41_Pyelo_Urine_ExPEC_Positive_B2	1	1	1	0	1	0	0	1	1	0	0	0	0	0	0	3	3	0	1	1	3	0	8	19	3	0.136364	3	0	0.863636
417_FVEC_SAPP_Fecal_ExPEC_Positive_B2	1	1	0	0	0	0	0	1	0	1	0	1	0	0	0	1	1	0	1	1	0	0	9	22	0	0	0	0	1
417_PUTI_Fecal_ExPEC_Positive_B2	1	1	1	1	0	0	0	1	1	1	0	0	0	0	0	1	1	0	1	1	1	0	12	22	0	0	0	0	1
42_Pyelo_Urine_ExPEC_Negative_A	0	0	0	0	0	0	0	0	0	0	0	0	0	0	0	0	1	0	0	0	0	0	1	22	0	0	0	0	1
421_FVEC_SAPP_Fecal_ExPEC_Positive_B2	0	0	0	0	0	0	0	1	1	1	0	0	1	0	0	1	1	1	1	0	3	1	9	21	1	0.0454545	1	0	0.954545
421_PUTI_Fecal_ExPEC__negative_Undefined	3	0	0	0	0	0	0	0	1	0	0	0	0	0	0	1	3	0	1	0	0	0	3	20	2	0.0909091	2	0	0.909091
43_Pyelo_Urine_ExPEC_Positive_B2	3	0	0	0	0	0	0	1	1	1	0	2	3	0	0	1	1	0	1	1	1	0	8	19	3	0.136364	2	1	0.863636
430_PUTI_Fecal_ExPEC_Positive_B2	1	1	0	0	3	0	0	1	3	1	0	0	0	0	0	1	1	0	1	1	1	0	9	20	2	0.0909091	2	0	0.909091
452_PUTI_Fecal_ExPEC_Positive_B2	0	0	0	0	0	0	0	0	1	1	0	0	3	0	0	1	3	0	1	0	0	0	4	20	2	0.0909091	2	0	0.909091
453_PUTI_Fecal_ExPEC_Positive_B2	1	1	1	0	1	0	0	1	1	1	0	0	0	0	0	1	1	0	1	1	1	0	12	22	0	0	0	0	1
455_PUTI_Fecal_ExPEC_Positive_B2	1	1	0	0	0	0	0	1	0	1	0	1	0	0	0	1	1	0	1	1	0	0	9	22	0	0	0	0	1
457_FVEC_SAPP_Fecal_ExPEC_Negative_B1	0	0	0	0	3	0	0	1	3	0	0	0	0	0	0	0	0	0	1	0	0	0	2	20	2	0.0909091	2	0	0.909091
457_PUTI_Fecal_ExPEC_Negative_A	0	0	0	0	0	0	0	1	1	0	0	0	0	0	0	0	1	0	0	0	0	0	3	22	0	0	0	0	1
463_FVEC_Fecal_ExPEC_Positive_A	0	0	0	0	0	0	0	1	1	1	0	0	0	0	0	0	1	0	0	0	0	1	5	22	0	0	0	0	1
465_FVEC_Fecal_ExPEC_Positive_B2	1	1	1	1	0	0	0	1	3	1	0	0	3	0	0	1	3	0	1	1	1	0	10	19	3	0.136364	3	0	0.863636
466_PUTI_Fecal_ExPEC_Negative_B1	0	0	0	0	0	0	0	0	0	0	0	0	0	0	0	0	1	0	1	0	0	0	2	22	0	0	0	0	1
474_FVEC_Fecal_ExPEC_Positive_B2	1	1	0	0	0	0	1	1	1	1	0	1	0	0	1	1	1	0	3	1	0	0	11	21	1	0.0454545	1	0	0.954545
478_FVEC_Fecal_ExPEC_Negative_B2	0	0	0	0	0	0	0	1	0	1	0	1	0	0	0	1	1	1	1	0	0	0	7	22	0	0	0	0	1
479_FVEC_SAPP_Fecal_ExPEC_Positive_D	1	1	0	0	0	0	0	0	0	1	0	0	0	0	0	0	0	0	1	0	1	0	5	22	0	0	0	0	1
489_PUTI_Fecal_ExPEC_Negative_B2	0	0	0	0	0	0	0	0	0	0	0	0	0	0	0	0	0	0	1	0	0	0	1	22	0	0	0	0	1
492_FVEC_Fecal_ExPEC_Negative_B1	0	0	0	0	0	0	0	0	0	0	0	0	0	0	0	0	0	0	0	3	1	0	1	21	1	0.0454545	1	0	0.954545
492_PUTI_Fecal_ExPEC_Positive_B2	1	1	1	1	0	0	0	1	0	1	0	1	0	0	0	1	1	1	1	1	1	0	13	22	0	0	0	0	1
495_PUTI_Fecal_ExPEC_Negative_Undefined	0	3	0	0	0	0	0	0	0	2	0	0	0	0	0	0	1	0	1	0	0	0	2	20	2	0.0909091	1	1	0.909091
497_FVEC_SAPP_Fecal_ExPEC_Positive_B2	1	1	1	1	0	0	0	1	0	1	0	0	0	0	0	1	0	0	1	1	1	0	10	22	0	0	0	0	1
497_PUTI_Fecal_ExPEC_Negative_B1	0	0	0	0	0	0	0	0	0	0	0	0	0	0	0	0	0	0	1	0	0	0	1	22	0	0	0	0	1
52_Pyelo_Urine_ExPEC_Positive_B2	1	1	1	0	1	0	0	1	3	3	1	0	0	0	3	1	1	0	3	1	1	0	10	18	4	0.181818	4	0	0.818182
53_PUTI_Urine_ExPEC_Negative_B2	0	0	0	0	0	0	0	1	0	1	0	2	3	0	0	1	0	1	1	0	0	0	5	20	2	0.0909091	1	1	0.909091
541_FVEC_SAPP_Fecal_ExPEC_Positive_D	1	1	2	2	0	0	0	0	1	1	0	0	0	0	0	0	1	0	1	0	2	0	6	19	3	0.136364	0	3	0.863636
56_PUTI_Urine_ExPEC_Negative_D	0	0	0	0	0	0	0	3	0	1	0	0	0	0	0	0	2	0	0	0	0	0	1	20	2	0.0909091	1	1	0.909091
577_FVEC_Fecal_ExPEC_Positive_B2	2	2	0	0	0	0	0	1	2	1	0	3	0	0	0	3	1	3	1	0	0	0	4	16	6	0.272727	3	3	0.727273
59_PUTI_Fecal_ExPEC_Negative_A	0	0	0	0	0	0	0	1	0	0	0	0	0	0	0	0	0	0	0	0	0	0	1	22	0	0	0	0	1
62_PUTI_Urine_ExPEC_Positive_D	1	1	0	0	0	0	0	3	1	1	0	0	0	0	0	0	0	0	0	0	0	0	4	21	1	0.0454545	1	0	0.954545
629_FVEC_Fecal_ExPEC_negative_A	0	0	0	0	0	0	0	0	0	0	0	0	0	0	0	0	0	0	0	0	0	0	0	22	0	0	0	0	1
632_FVEC_Fecal_ExPEC_negative_B1	0	0	0	0	0	0	0	0	0	0	0	0	0	0	0	0	0	0	1	0	0	0	1	22	0	0	0	0	1
635_FVEC_Fecal_ExPEC_Positive_B2	1	1	0	0	0	0	3	1	3	1	0	1	0	0	0	1	1	0	1	1	0	0	9	20	2	0.0909091	2	0	0.909091
638_FVEC_Fecal_ExPEC_negative_B1	0	0	0	0	0	0	0	0	0	0	0	0	0	0	0	0	0	0	0	0	0	0	0	22	0	0	0	0	1
64_Pyelo_Urine_ExPEC_Positive_B2	1	1	0	0	0	0	0	1	1	1	0	0	0	0	0	1	1	0	1	1	1	0	10	22	0	0	0	0	1
68_PUTI_Fecal_ExPEC_Negative_B1	0	0	0	0	0	0	0	0	0	0	0	0	0	0	0	0	1	0	0	0	0	0	1	22	0	0	0	0	1
699_FVEC_Fecal_ExPEC_Negative_B2	0	3	1	0	1	0	0	1	0	0	0	0	0	0	0	2	0	1	1	0	0	0	5	20	2	0.0909091	1	1	0.909091
704_FVEC_Fecal_ExPEC_negative_B1	0	0	0	0	0	0	0	0	0	0	0	0	0	0	0	0	0	0	1	0	1	0	2	22	0	0	0	0	1
71_PUTI_Fecal_ExPEC_Negative_D	0	0	0	0	0	0	0	0	0	1	0	0	3	0	0	0	1	0	0	0	0	0	2	21	1	0.0454545	1	0	0.954545
740_FVEC_Fecal_ExPEC_Positive_B2	1	1	1	1	0	0	0	1	0	1	0	1	0	0	0	1	1	1	1	1	1	0	13	22	0	0	0	0	1
744_FVEC_Fecal_ExPEC_negative_A	0	0	0	0	0	0	0	0	0	0	0	0	0	0	0	0	0	0	0	0	0	0	0	22	0	0	0	0	1
749_FVEC_Fecal_ExPEC_Positive_B2	0	3	1	3	0	0	0	1	0	1	0	1	0	0	0	1	0	1	1	1	0	0	8	20	2	0.0909091	2	0	0.909091
77_Pyelo_Urine_ExPEC_Positive_B2	1	1	0	0	0	0	0	1	1	1	0	0	0	0	0	1	1	0	3	0	1	2	8	20	2	0.0909091	1	1	0.909091
805_FVEC_Fecal_ExPEC_negative_B1	3	3	0	0	0	0	0	3	3	0	0	0	0	0	0	3	3	0	1	3	1	0	2	15	7	0.318182	7	0	0.681818
819_FVEC_Fecal_ExPEC_Negative_B2	0	0	0	0	0	0	0	1	0	2	0	0	0	0	0	1	1	0	1	0	0	0	4	21	1	0.0454545	0	1	0.954545
828_FVEC_SAPP_Fecal_ExPEC_Positive_B2	3	0	0	0	0	0	0	1	1	1	0	2	3	0	0	1	0	0	1	1	1	0	7	19	3	0.136364	2	1	0.863636
835_FVEC_SAPP_Fecal_ExPEC_Negative_B1	0	0	0	0	0	0	0	0	0	0	0	0	0	0	0	0	0	0	0	0	0	0	0	22	0	0	0	0	1
84_Pyelo_Urine_ExPEC_Negative_B1	0	0	0	0	0	0	0	0	0	0	0	0	0	0	0	0	1	0	0	0	0	0	1	22	0	0	0	0	1
855_FVEC_SAPP_Fecal_ExPEC_Positive_B2	1	1	1	3	0	0	0	1	3	1	0	0	3	0	0	1	3	0	1	1	1	0	9	18	4	0.181818	4	0	0.818182
864_FVEC_Fecal_ExPEC_negative_A	0	0	0	0	0	0	0	0	0	0	0	0	0	0	0	0	1	0	0	0	0	0	1	22	0	0	0	0	1
867_FVEC_SAPP_Fecal_ExPEC_Negative_B1	0	0	0	0	0	0	0	0	0	0	0	0	0	0	0	0	0	0	3	0	0	0	0	21	1	0.0454545	1	0	0.954545
88_FVEC_SAPP_Fecal_ExPEC_Positive_F	1	1	0	0	0	0	0	1	1	1	0	1	0	0	0	0	3	0	1	0	0	0	7	21	1	0.0454545	1	0	0.954545
888_FVEC_SAPP_Fecal_ExPEC_Negative_D	0	0	0	0	0	0	0	0	0	1	0	0	3	0	0	0	0	0	1	0	0	0	2	21	1	0.0454545	1	0	0.954545
89_Pyelo_Urine_ExPEC_Positive_D	1	1	0	0	0	0	0	3	1	1	0	0	0	0	0	3	1	0	1	0	0	0	6	20	2	0.0909091	2	0	0.909091
927_FVEC_Fecal_ExPEC_negative_A	0	0	0	0	0	0	0	0	0	0	0	0	0	0	0	0	0	0	0	0	0	0	0	22	0	0	0	0	1
94_Pyelo_Urine_ExPEC_Positive_B2	2	1	1	0	3	0	0	1	0	1	0	0	0	0	0	1	1	0	1	1	1	0	9	20	2	0.0909091	1	1	0.909091
940_FVEC_Fecal_ExPEC_Positive_B2	3	0	0	0	0	0	0	1	1	1	0	0	1	0	0	1	2	0	1	1	2	2	7	18	4	0.181818	1	3	0.818182
95_Pyelo_Urine_ExPEC_Negative_D	0	0	0	0	0	0	0	0	0	0	0	0	0	0	0	0	0	0	1	0	0	0	1	22	0	0	0	0	1
96_Pyelo_Urine_ExPEC_Negative_B2	0	0	0	0	0	0	0	1	0	1	0	1	0	0	0	1	1	1	1	0	0	0	7	22	0	0	0	0	1
964_FVEC_Fecal_ExPEC_Positive_B2	0	0	0	0	0	0	0	0	0	0	0	0	0	0	0	0	0	1	1	0	0	0	2	22	0	0	0	0	1
966_FVEC_Fecal_ExPEC_Positive_B2	3	0	0	0	0	0	0	1	1	1	0	2	3	0	0	1	1	0	1	1	1	0	8	19	3	0.136364	2	1	0.863636
97_Pyelo_Urine_ExPEC_Positive_B2	1	1	3	0	3	0	0	1	1	1	0	0	0	0	0	1	1	0	1	1	1	0	10	20	2	0.0909091	2	0	0.909091
984_FVEC_SAPP_Fecal_ExPEC_Positive_D	1	1	0	0	0	0	0	1	1	1	0	0	0	0	0	0	1	0	1	0	1	0	8	22	0	0	0	0	1
993_FVEC_Fecal_ExPEC_negative_B1	0	3	0	0	0	0	0	0	0	0	0	0	0	0	0	0	0	0	1	0	0	0	1	21	1	0.0454545	1	0	0.954545
995_FVEC_SAPP_Fecal_ExPEC_Positive_B2	0	0	0	0	0	0	0	1	1	1	0	1	0	0	1	1	1	1	1	0	0	0	9	22	0	0	0	0	1
H1_BUTI_Blood_ExPEC_positive_B2	1	1	0	0	0	0	0	1	1	1	0	0	0	0	0	1	1	0	1	1	0	0	9	22	0	0	0	0	1
H15_BUTI_Blood_ExPEC_positive_B2	1	1	0	0	0	0	1	1	1	1	0	1	0	0	1	1	1	0	1	1	0	0	12	22	0	0	0	0	1
H16_BUTI_Blood_ExPEC_positive_B2	1	1	0	0	0	0	0	1	0	1	0	1	0	0	0	1	1	0	1	1	0	0	9	22	0	0	0	0	1
H17_BUTI_Blood_ExPEC_positive_B2	0	0	0	0	0	0	0	1	1	1	0	0	3	0	0	2	1	0	1	0	1	0	6	20	2	0.0909091	1	1	0.909091
H18_BUTI_Blood_ExPEC_positive_F	1	1	0	0	0	0	0	1	1	1	0	0	0	0	0	0	0	0	0	0	0	0	5	22	0	0	0	0	1
H19_BUTI_Blood_ExPEC_positive_B2	1	1	1	0	1	0	0	1	1	1	0	0	0	0	0	1	0	0	1	1	1	0	11	22	0	0	0	0	1
H2_BUTI_Blood_ExPEC_positive_F	1	1	0	0	0	0	0	1	1	1	0	0	0	0	0	0	1	0	1	0	0	2	7	21	1	0.0454545	0	1	0.954545
H25_BUTI_Blood_ExPEC_positive_B2	1	1	0	0	0	0	0	1	0	1	0	1	0	0	0	1	1	0	1	1	0	0	9	22	0	0	0	0	1
H26_BUTI_Blood_ExPEC_positive_B2	1	1	1	0	1	0	0	1	1	1	0	0	0	0	0	1	1	0	1	1	0	0	11	22	0	0	0	0	1
H27_BUTI_Blood_ExPEC_positive_C	1	1	0	0	0	1	0	1	1	0	0	0	0	0	0	0	1	0	3	0	1	3	7	20	2	0.0909091	2	0	0.909091
H3_BUTI_Blood_ExPEC_positive_B2	1	1	0	0	0	0	0	1	0	1	0	1	0	0	0	1	1	0	3	1	0	0	8	21	1	0.0454545	1	0	0.954545
H35_BUTI_Blood_ExPEC_positive_B2	1	1	0	0	0	0	0	1	0	1	0	1	0	0	0	1	1	0	1	1	0	0	9	22	0	0	0	0	1
H38_BUTI_Blood_ExPEC_positive_B2	1	1	0	0	0	0	0	1	0	1	0	1	0	0	0	1	1	0	1	1	0	0	9	22	0	0	0	0	1
H5_BUTI_Blood_ExPEC_positive_B2	1	1	1	0	1	0	0	1	1	1	0	0	1	0	0	1	0	0	1	1	0	0	11	22	0	0	0	0	1
H7_BUTI_Blood_ExPEC_positive_B2	1	1	0	0	0	0	0	1	1	1	0	1	0	0	0	1	1	1	1	0	0	0	10	22	0	0	0	0	1
H8_BUTI_Blood_ExPEC_positive_A	1	1	0	0	0	0	0	1	1	1	0	0	0	0	0	0	0	0	1	3	0	0	6	21	1	0.0454545	1	0	0.954545
H9_BUTI_Blood_ExPEC_positive_B2	1	1	0	0	0	0	0	1	1	1	0	1	0	0	0	1	1	0	1	0	0	0	9	22	0	0	0	0	1
PM1_BUTI_Blood_ExPEC negative_B1	0	0	0	0	0	0	0	0	0	0	0	0	0	0	0	0	3	0	0	0	0	0	0	21	1	0.0454545	1	0	0.954545
PM2_BUTI_Blood_ExPEC_positive_B2	0	0	1	1	1	0	0	1	0	1	0	1	2	0	0	1	1	1	1	1	2	0	11	20	2	0.0909091	0	2	0.909091
PM3_BUTI_Blood_ExPEC_positive_B2	3	0	0	0	0	0	0	1	1	1	0	0	1	0	0	1	1	0	1	1	0	2	8	20	2	0.0909091	1	1	0.909091
PM4_BUTI_Blood_ExPEC_positive_B2	1	1	1	0	1	0	0	1	1	1	0	0	0	0	0	1	0	0	1	1	0	0	10	22	0	0	0	0	1
PM5_BUTI_Blood_ExPEC_positive_B2	1	1	1	0	1	0	0	1	1	1	0	0	0	0	0	1	0	0	1	1	0	0	10	22	0	0	0	0	1
PM6_BUTI_Blood_ExPEC_positive_B2	1	1	0	0	0	0	1	1	1	1	0	1	0	0	1	1	1	0	1	3	0	0	11	21	1	0.0454545	1	0	0.954545
PM7_BUTI_Blood_ExPEC_positive_F	1	2	0	0	0	0	0	1	1	1	0	1	0	0	3	0	3	0	1	0	0	0	6	19	3	0.136364	2	1	0.863636
PM8_BUTI_Blood_ExPEC_positive_B2	1	1	1	0	0	0	0	1	1	1	0	0	0	0	0	1	1	0	1	1	0	0	10	22	0	0	0	0	1
U1_BUTI_Blood_ExPEC negative_C	0	0	0	0	0	0	1	1	1	0	0	0	0	0	1	0	1	0	3	0	0	0	5	21	1	0.0454545	1	0	0.954545
U3_BUTI_Blood_ExPEC_positive_B2	1	1	1	0	1	0	2	1	1	1	0	0	0	0	0	1	1	0	1	1	0	0	11	21	1	0.0454545	0	1	0.954545
U4_BUTI_Blood_ExPEC_positive_B2	1	1	0	0	0	0	0	1	1	1	0	1	0	0	0	1	1	0	1	0	0	0	9	22	0	0	0	0	1
U5_BUTI_Blood_ExPEC_positive_B2	1	1	1	0	0	0	0	1	0	1	0	0	0	0	0	1	0	1	1	1	1	0	10	22	0	0	0	0	1
U6_BUTI_Blood_ExPEC_positive_C	3	1	0	0	0	1	3	1	1	0	0	0	0	0	1	0	1	0	1	0	0	3	7	19	3	0.136364	3	0	0.863636
U7_BUTI_Blood_ExPEC_positive_B2	1	1	1	1	0	0	0	1	0	1	0	0	0	0	0	1	0	0	1	1	1	0	10	22	0	0	0	0	1
V1_BUTI_Blood_ExPEC_positive_B2	1	1	1	0	1	0	0	1	1	2	0	0	0	0	0	1	0	0	1	1	0	0	9	21	1	0.0454545	0	1	0.954545
V10_BUTI_Blood_ExPEC negative_D	0	0	0	0	0	2	0	0	1	0	1	0	0	0	0	0	1	0	3	0	0	3	3	19	3	0.136364	2	1	0.863636
V11_BUTI_Blood_ExPEC negative_D	0	0	0	0	0	0	0	0	0	1	0	0	0	0	0	0	0	0	1	0	0	0	2	22	0	0	0	0	1
V12_BUTI_Blood_ExPEC negative_E	0	0	0	0	0	0	0	1	0	0	0	0	0	0	0	0	0	0	1	0	1	0	3	22	0	0	0	0	1
V14_BUTI_Blood_ExPEC_positive_D	1	1	0	0	0	0	0	1	1	1	0	0	1	0	0	0	1	0	1	0	1	0	9	22	0	0	0	0	1
V15_BUTI_Blood_ExPEC_positive_B2	1	1	0	0	0	0	1	1	1	1	0	1	0	0	1	1	1	0	1	1	0	0	12	22	0	0	0	0	1
V16_BUTI_Blood_ExPEC_positive_B2	1	1	1	0	1	0	0	1	1	1	0	0	0	0	0	1	1	0	1	1	0	0	11	22	0	0	0	0	1
V19_BUTI_Blood_ExPEC_positive_B2	1	1	1	0	1	0	0	1	1	1	0	0	1	0	0	1	1	0	1	1	1	0	13	22	0	0	0	0	1
V20_BUTI_Blood_ExPEC_positive_F	1	1	0	0	0	0	0	1	1	1	0	1	0	0	0	0	0	0	1	0	0	0	7	22	0	0	0	0	1
V21_BUTI_Blood_ExPEC_positive_B2	3	0	0	0	0	0	0	1	1	1	0	0	1	0	0	1	3	0	1	1	0	0	7	20	2	0.0909091	2	0	0.909091
V22_BUTI_Blood_ExPEC_positive_B2	1	1	1	0	1	0	0	1	1	1	0	0	1	0	0	1	0	0	1	1	1	0	12	22	0	0	0	0	1
V23_BUTI_Blood_ExPEC_positive_B2	1	1	0	0	0	0	0	1	0	1	0	1	0	0	0	1	3	0	1	1	0	0	8	21	1	0.0454545	1	0	0.954545
V24_BUTI_Blood_ExPEC_positive_B2	1	1	0	0	0	0	0	1	1	1	0	0	0	0	0	1	1	0	1	1	0	0	9	22	0	0	0	0	1
V26_BUTI_Blood_ExPEC_positive_C	1	1	0	0	0	0	1	1	1	0	0	0	0	0	1	0	1	0	1	0	1	0	9	22	0	0	0	0	1
V28_BUTI_Blood_ExPEC negative_C	0	0	0	0	0	0	0	0	1	0	0	0	0	0	0	0	1	0	0	0	0	0	2	22	0	0	0	0	1
V29_BUTI_Blood_ExPEC_positive_F	2	1	0	0	0	0	0	1	1	1	0	1	0	0	0	0	3	0	1	0	0	0	6	20	2	0.0909091	1	1	0.909091
V3_BUTI_Blood_ExPEC_positive_B2	1	1	0	0	0	0	0	1	1	1	0	0	0	0	0	1	0	0	1	1	0	0	8	22	0	0	0	0	1
V31_BUTI_Blood_ExPEC_positive_B2	1	1	1	0	0	0	0	1	0	1	0	0	0	0	0	1	1	0	1	1	1	0	10	22	0	0	0	0	1
V32_BUTI_Blood_ExPEC_positive_D	1	1	0	0	0	0	0	1	1	1	0	0	3	0	0	0	1	0	0	0	1	0	7	21	1	0.0454545	1	0	0.954545
V5_BUTI_Blood_ExPEC_positive_B2	1	1	0	0	0	0	0	1	1	1	0	0	0	0	0	1	1	0	1	1	0	0	9	22	0	0	0	0	1
V6_BUTI_Blood_ExPEC_positive_B2	1	1	1	0	1	0	0	1	1	1	0	0	0	0	0	1	0	0	1	1	1	0	11	22	0	0	0	0	1
V7_BUTI_Blood_ExPEC_positive_B2	1	1	0	0	0	0	0	1	1	1	0	0	0	0	0	1	1	0	1	1	1	0	10	22	0	0	0	0	1
V8_BUTI_Blood_ExPEC_positive_B2	3	0	0	0	0	0	0	1	1	1	0	0	1	0	0	1	0	0	1	1	0	0	7	21	1	0.0454545	1	0	0.954545
V9_BUTI_Blood_ExPEC negative_C	0	0	0	0	0	0	1	1	1	0	0	0	0	0	1	0	1	0	1	0	0	0	6	22	0	0	0	0	1
																													0.945707
															cvaC: Only the R primer which binds within the gene sequence
Total kun WGS	34	20	8	5	10	0	3	10	21	7	0	2	30	0	7	9	27	7	33	13	12	6		264
2 PCR primer	0	11	8	5	10	0	2	10	21	1	0	2	19	0	0	2	16	7	12	13	12	1
1 PCR primer	34	0	0	0	0	0	1	0	0	4	0	0	3	0	5	7	1	0	13	0	0	0
0 PCR primer	0	9	0	0	0	0	0	0	0	2	0	0	8	0	2	0	10	0	8	0	0	5
Kun PCR	5	3	3	2	2	1	3	3	1	6	0	15	1	0	0	8	7	3	3	2	5	7		80
Both	134	142	63	21	31	4	15	202	122	202	3	66	30	0	15	157	159	44	200	117	77	13		344
Negative	115	123	214	260	245	283	267	73	144	73	285	205	227	288	266	114	95	234	52	156	194	262
	288	288	288	288	288	288	288	288	288	288	288	288	288	288	288	288	288	288	288	288	288	288
Discrepancy for each gene	0.135417	0.0798611	0.0381944	0.0243056	0.0416667	0.00347222	0.0208333	0.0451389	0.0763889	0.0451389	0	0.0590278	0.107639	0	0.0243056	0.0590278	0.118056	0.0347222	0.125	0.0520833	0.0590278	0.0451389		0.0542929
Discrepancy with 2 primers present	0	11	8	5	10	0	2	10	21	1	0	2	19	0	0	2	16	7	12	13	12	1	SUM	152	0.575758
Discrepancy with 1 primer present	34	0	0	0	0	0	1	0	0	4	0	0	3	0	5	7	1	0	13	0	0	0	SUM	68	0.257576
Zero primers present	0	9	0	0	0	0	0	0	0	2	0	0	8	0	2	0	10	0	8	0	0	5		44	0.166667
	papAH	papC	sfa/focDE	sfaS	focG	afaE8	hlyF	fyuA	iutA	kpsM II	kpsMT III	K1 kpsM	K5 kfiC	K15 kpsM	cvaC	usp	traT	ibeA	ompT	clbB	hra	afa/draBC		264	0.424242
PCR	5	3	3	2	2	1	3	3	1	6	0	15	1	0	0	8	7	3	3	2	5	7	80	3.63636
Both	249	265	277	281	276	287	282	275	266	275	288	271	257	288	281	271	254	278	252	273	271	275	5992	272.364
WGS	34	20	8	5	10	0	3	10	21	7	0	2	30	0	7	9	27	7	33	13	12	6	264	12
Concordance	0.864583	0.920139	0.961806	0.975694	0.958333	0.996528	0.979167	0.954861	0.923611	0.954861	1	0.940972	0.892361	1	0.975694	0.940972	0.881944	0.965278	0.875	0.947917	0.940972	0.954861		0.945707
	288	288	288	288	288	288	288	288	288	288	288	288	288	288	288	288	288	288	288	288	288	288
Positives both	134	142	63	21	31	4	15	202	122	202	3	66	30	0	15	157	159	44	200	117	77	13
Negatives both	115	123	214	260	245	283	267	73	144	73	285	205	227	288	266	114	95	234	52	156	194	262
	249	265	277	281	276	287	282	275	266	275	288	271	257	288	281	271	254	278	252	273	271	275

## Sheet: ExPEC-UPEC
Antal af Mol ExPEC	UPEC
Mol ExPEC	non-UPEC	UPEC	Hovedtotal
ExPEC	12	178	190
non-ExPEC	75	23	98
Hovedtotal	87	201	288
		0.697917
					Same	0.878472
					Same	253
					Diff	0.121528
Antal af Mol ExPEC	UPEC
Mol ExPEC	non-UPEC	UPEC	Hovedtotal
ExPEC	12	179	191
non-ExPEC	75	22	97
Hovedtotal	87	201	288

## Sheet: PCR vs WGS
Antal af PCR-ExPEC	Mol ExPEC
PCR-ExPEC	ExPEC	non-ExPEC	Hovedtotal
ExPEC	178	7	185
non-ExPEC	12	91	103
Hovedtotal	190	98	288
	0.659722	269				0.934028
Antal af PCR-ExPEC	Mol ExPEC
PCR-ExPEC	ExPEC	non-ExPEC	Hovedtotal
ExPEC	178	7	185
non-ExPEC	13	90	103
Hovedtotal	191	97	288

## Sheet: SUMMARY
Antal af Mol ExPEC		UPEC
Mol ExPEC	PCR-ExPEC	non-UPEC	UPEC	Hovedtotal
ExPEC	ExPEC	8	170	178
	non-ExPEC	4	8	12
non-ExPEC	ExPEC	4	3	7
	non-ExPEC	71	20	91
Hovedtotal		87	201	288
Antal af Mol DEF		UPEC
Original result	Mol DEF	non-UPEC	UPEC	Hovedtotal
ExPEC	ExPEC	21	158	179
	non-ExPEC	5	1	6
ExPEC Total		26	159	185
non-ExPEC	ExPEC	4	4	8
	non-ExPEC	55	40	95
non-ExPEC Total		59	44	103
Hovedtotal		85	203	288
